# Supplementary material for: Age-specific early-life gut microbiome associations with eczema and food allergies during early immune development
Source: Front Microbiomes. 2026 May 29;5:1804117. doi: 10.3389/frmbi.2026.1804117 (PMC13260514; doi:10.3389/frmbi.2026.1804117)
Supplement: Supplementary file 2 [file Table1.xlsx]

## Sheet: Table S1
	Table S1. Demographic and health characteristics of study participants 4-6 months
	4-6 months
	Characteristic	Overall	Control N = 25	AD N = 5	FA N = 12	p-value
	Age (months) (1)	4.96 (0.62)	4.96 (0.69)	4.93 (0.56)	-	>0.9
	Sex (2)					0.4
	F	10 (48%)	8 (57%)	2 (29%)	-
	M	11 (52%)	6 (43%)	5 (71%)	-
	Race/Ethnicity (2)					0.056
	Other	8 (38%)	3 (21%)	5 (71%)	-
	White	13 (62%)	11 (79%)	2 (29%)	-
	Residential Setting (3)					>0.9
	Rural	2 (9.5%)	2 (14%)	0 (0%)	-
	Suburban	11 (52%)	7 (50%)	4 (57%)	-
	Urban	8 (38%)	5 (36%)	3 (43%)	-
	Delivery Mode (2)					>0.9
	C-section	8 (38%)	5 (36%)	3 (43%)	-
	Vaginal	13 (62%)	9 (64%)	4 (57%)	-
	Majority Feeding Method (3)					0.5
	Breastmilk	18 (86%)	11 (79%)	7 (100%)	-
	Formula	3 (14%)	3 (21%)	0 (0%)	-
	Solids	0 (0%)	0 (0%)	0 (0%)	-
	Pet Exposure (2)					>0.9
	Y	8 (38%)	18 (86%)	18 (86%)	-
	N	13 (62%)	18 (86%)	18 (86%)	-
	Has Sibling (2)					>0.9
	Y	12 (57%)	8 (57%)	4 (57%)	-
	N	18 (86%)	6 (43%)	3 (43%)	-
	1 Kruskal-Wallis rank sum test; 2 Pearson’s Chi-squared test; 3 Fisher’s exact test

## Sheet: Table S2
	Table S2. Demographic and health characteristics of study participants 6-12 months
	6-12 months
	Characteristic	Overall	Control N = 25	AD N = 5	FA N = 12	p-value
	Age (months) (1)	9.04 (1.77)	9.07 (1.97)	8.90 (2.01)	9.17 (1.31)	>0.9
	Sex (2)					>0.9
	F	15 (44%)	7 (50%)	4 (36%)	4 (44%)
	M	19 (56%)	7 (50%)	7 (64%)	5 (56%)
	Race/Ethnicity (2)					0.3
	Other	9 (26%)	2 (14%)	3 (27%)	4 (44%)
	White	25 (74%)	12 (86%)	8 (73%)	5 (56%)
	Residential Setting (3)					0.4
	Rural	3 (8.8%)	1 (7.1%)	1 (9.1%)	1 (11%)
	Suburban	25 (74%)	12 (86%)	6 (55%)	7 (78%)
	Urban	6 (18%)	1 (7.1%)	4 (36%)	1 (11%)
	Delivery Mode (2)					0.8
	C-section	8 (24%)	3 (21%)	2 (18%)	3 (33%)
	Vaginal	26 (76%)	11 (79%)	9 (82%)	6 (67%)
	Majority Feeding Method (3)					>0.9
	Breastmilk	20 (59%)	7 (50%)	7 (64%)	6 (67%)
	Formula	13 (38%)	6 (43%)	4 (36%)	3 (33%)
	Solids	1 (2.9%)	1 (7.1%)	0 (0%)	0 (0%)
	Pet Exposure (2)					>0.9
	Y	13 (38%)	4 (29%)	4 (44%)	-
	N	21 (62%)	10 (71%)	5 (56%)	-
	Has Sibling (2)					>0.9
	Y	21 (62%)	10 (71%)	5 (56%)	-
	N	13 (38%)	4 (29%)	4 (44%)	-
	1 Kruskal-Wallis rank sum test; 2 Pearson’s Chi-squared test; 3 Fisher’s exact test

## Sheet: Table S3
	Table S3. Demographic and health characteristics of study participants 12-36 months.
	12-36 months
	Characteristic	Overall	Control N = 25	AD N = 5	FA N = 12	p-value
	Age (months) (1)	21.35 (7.36)	21.00 (7.49)	25.30 (8.35)	20.38 (6.80)	0.4
	Sex (2)					0.2
	F	22 (52%)	10 (40%)	4 (80%)	8 (67%)
	M	20 (48%)	15 (60%)	1 (20%)	4 (33%)
	Race/Ethnicity (2)					0.064
	Other	12 (29%)	4 (16%)	2 (40%)	6 (50%)
	White	30 (71%)	21 (84%)	3 (60%)	6 (50%)
	Residential Setting (3)					0.5
	Rural	7 (17%)	5 (20%)	0 (0%)	2 (17%)
	Suburban	27 (64%)	17 (68%)	3 (60%)	7 (58%)
	Urban	8 (19%)	3 (12%)	2 (40%)	3 (25%)
	Delivery Mode (2)					0.8
	C-section	17 (40%)	9 (36%)	2 (40%)	6 (50%)
	Vaginal	25 (60%)	16 (64%)	3 (60%)	6 (50%)
	Majority Feeding Method (3)					0.2
	Breastmilk	0 (0%)	0 (0%)	0 (0%)	0 (0%)
	Formula	2 (4.8%)	0 (0%)	0 (0%)	2 (17%)
	Solids	40 (95%)	25 (100%)	5 (100%)	10 (83%)
	Pet Exposure (2)					0.2
	Y	15 (36%)	9 (36%)	4 (33%)	-
	N	27 (64%)	16 (64%)	8 (67%)	-
	Has Sibling (2)					0.4
	Y	16 (38%)	8 (32%)	5 (42%)	-
	N	26 (62%)	17 (68%)	7 (58%)	-
	1 Kruskal-Wallis rank sum test; 2 Pearson’s Chi-squared test; 3 Fisher’s exact test

## Sheet: Table S4
	Table S4. Taxonomic and functional gene associations with early-life allergy across joint and separate models
	Association	Age Group	Model	Feature	Value	pval_joint	qval_joint	coef_abundance	stderr_abundance	pval_individual_abundance	qval_individual_abundance	coef_prevalence	stderr_prevalence	pval_individual_prevalence	qval_individual_prevalence	N	N_not_zero
	Family	4-6 mo	Combined model	Lachnospiraceae	Case	0.00773798	0.64999	-4.17089	1.19185	0.0038765	0.507822	0.661262	1.11399	0.552782	1	21	16
	Functional	4-6 mo	Combined model	GH32	Case	0.0145372	0.946027	-0.567225	0.28785	0.0145372	0.960681	NA	NA	NA	NA	21	21
	Functional	4-6 mo	Combined model	K01687	Case	0.0295467	0.946027	-0.217009	0.170758	0.0295467	0.960681	NA	NA	NA	NA	21	21
	Genus	6-12 mo	Combined model	Limosilactobacillus	Case	0.0147428	0.946762	-4.93446	0.890141	0.00739878	0.925488	-0.295252	0.777997	0.704314	0.980017	34	8
	Genus	6-12 mo	Combined model	Hungatella	Case	0.019738	0.946762	2.7241	0.813527	0.00991816	0.925488	0.00993309	0.731564	0.989167	0.998696	34	13
	Genus	6-12 mo	Combined model	Escherichia	Case	0.0428662	0.946762	1.23837	0.458683	0.0216679	0.925488	1.86419	1.38605	0.178636	0.925488	34	32
	Species	6-12 mo	Combined model	Escherichia flexneri	Case	0.0161898	0.954463	-0.875558	0.946156	0.222224	0.943366	2.27073	0.857946	0.00812793	0.943366	34	24
	Species	6-12 mo	Combined model	Bifidobacterium kashiwanohense	Case	0.0193636	0.954463	-2.06539	0.454936	0.00972911	0.943366	-0.548591	0.788874	0.486798	0.943366	34	8
	Species	6-12 mo	Combined model	Hungatella effluvii	Case	0.035732	0.954463	2.92072	0.768188	0.0180285	0.943366	-0.170357	0.787304	0.828692	0.982501	34	10
	Species	6-12 mo	Combined model	Faecalimonas phoceensis	Case	0.0380992	0.954463	2.80884	0.834114	0.0192346	0.943366	0.00711545	0.721577	0.992132	0.996489	34	13
	Functional	6-12 mo	Combined model	GH20	Case	0.00508271	0.851086	0.548043	0.239677	0.00508271	0.912817	NA	NA	NA	NA	34	34
	Functional	6-12 mo	Combined model	K14155	Case	0.00934139	0.851086	0.285676	0.164405	0.00934139	0.912817	NA	NA	NA	NA	34	34
	Functional	6-12 mo	Combined model	K11752	Case	0.0125358	0.851086	0.799596	0.334744	0.00628769	0.912817	-0.963162	1.53308	0.529839	0.970735	34	33
	Functional	6-12 mo	Combined model	GH29	Case	0.0300062	0.851086	1.32709	0.670335	0.0300062	0.912817	NA	NA	NA	NA	34	34
	Functional	6-12 mo	Combined model	K01035	Case	0.0349626	0.851086	-0.791117	0.681967	0.406263	0.970735	1.89159	0.79708	0.0176368	0.912817	34	18
	Functional	6-12 mo	Combined model	K00932	Case	0.0402411	0.851086	1.12168	1.00071	0.205628	0.960938	1.84514	0.795234	0.0203271	0.912817	34	18
	Functional	6-12 mo	Combined model	K01895	Case	0.0403828	0.851086	-0.446458	0.827868	0.776387	0.975363	1.84439	0.795367	0.0203995	0.912817	34	18
	Functional	6-12 mo	Combined model	CBM4	Case	0.0475986	0.851086	-2.63873	0.808001	0.0240894	0.912817	-0.485478	0.727811	0.504747	0.970735	34	10
	Functional	6-12 mo	Combined model	K00382	Case	0.0498595	0.851086	0.420469	0.299418	0.0498595	0.912817	NA	NA	NA	NA	34	34
	Family	6-12 mo	Separate model (AD/FA)	Eggerthellaceae	AD	0.0303384	0.950824	0.971939	0.381122	0.015286	0.99806	1.03159	1.10943	0.352456	0.99806	34	29
	Genus	6-12 mo	Separate model (AD/FA)	Clostridioides	FA	0.00481573	0.729779	3.67821	0.775924	0.00241077	0.571446	-0.0915957	0.848823	0.914068	0.971969	34	13
	Genus	6-12 mo	Separate model (AD/FA)	Klebsiella_A	FA	0.00572067	0.729779	-8.15575	0.772683	0.00286444	0.571446	1.47582	0.951627	0.12094	0.971969	34	8
	Genus	6-12 mo	Separate model (AD/FA)	Klebsiella_A	AD	0.015882	0.953299	-5.35341	0.655973	0.00797277	0.797277	0.161299	0.971121	0.868082	0.971969	34	8
	Genus	6-12 mo	Separate model (AD/FA)	Limosilactobacillus	FA	0.0232733	0.953299	-5.91273	0.939387	0.0117052	0.923261	-0.263519	0.932106	0.777396	0.971969	34	8
	Genus	6-12 mo	Separate model (AD/FA)	Hungatella	AD	0.0324851	0.953299	3.12253	0.904689	0.0163766	0.971969	0.265019	0.845669	0.753989	0.971969	34	13
	Genus	6-12 mo	Separate model (AD/FA)	Flavonifractor	AD	0.0472621	0.953299	0.533116	1.03432	0.622794	0.971969	-2.26874	1.00455	0.023917	0.971969	34	24
	Species	6-12 mo	Separate model (AD/FA)	Bifidobacterium breve	FA	0.00735868	0.972279	-4.09697	1.34483	0.00368614	0.972667	-0.969895	1.08094	0.369575	0.972667	34	29
	Species	6-12 mo	Separate model (AD/FA)	Clostridioides difficile	FA	0.00750068	0.972279	3.85417	0.793977	0.0037574	0.972667	-0.0915957	0.848823	0.914068	0.989175	34	13
	Species	6-12 mo	Separate model (AD/FA)	Faecalimonas phoceensis	AD	0.0364833	0.972279	3.15193	0.98217	0.0184111	0.972667	0.173052	0.830601	0.83496	0.989175	34	13
	Functional	6-12 mo	Separate model (AD/FA)	K11752	AD	0.0019159	0.962433	1.20824	0.382195	0.000958409	0.789883	-1.19804	1.45888	0.411528	0.965806	34	33
	Functional	6-12 mo	Separate model (AD/FA)	CBM25	FA	0.00699701	0.968389	1.13284	2.21655	0.583607	0.992212	-3.40182	1.16516	0.00350465	0.965806	34	21
	Functional	6-12 mo	Separate model (AD/FA)	K14155	AD	0.00769707	0.968389	0.368535	0.193142	0.00769707	0.965806	NA	NA	NA	NA	34	34
	Functional	6-12 mo	Separate model (AD/FA)	CBM26	AD	0.00884008	0.968389	-6.77907	0.426496	0.00442985	0.965806	-0.725607	1.04331	0.486749	0.974904	34	7
	Functional	6-12 mo	Separate model (AD/FA)	GH20	AD	0.0109199	0.968389	0.57475	0.284726	0.0109199	0.965806	NA	NA	NA	NA	34	34
	Functional	6-12 mo	Separate model (AD/FA)	CBM4	FA	0.0144911	0.968389	-3.45181	0.763032	0.007272	0.965806	-0.549618	0.90184	0.542232	0.992212	34	10
	Functional	6-12 mo	Separate model (AD/FA)	GH33	AD	0.0156619	0.968389	1.16062	0.537729	0.0156619	0.965806	NA	NA	NA	NA	34	34
	Functional	6-12 mo	Separate model (AD/FA)	K01035	FA	0.0321762	0.968389	-0.789923	0.784122	0.399733	0.965806	3.69143	1.53558	0.0162196	0.965806	34	18
	Functional	6-12 mo	Separate model (AD/FA)	K00932	FA	0.0346642	0.968389	1.8263	1.07132	0.0953819	0.965806	3.96297	1.66767	0.017485	0.965806	34	18
	Functional	6-12 mo	Separate model (AD/FA)	K00382	AD	0.038399	0.968389	0.547876	0.352948	0.038399	0.965806	NA	NA	NA	NA	34	34
	Functional	6-12 mo	Separate model (AD/FA)	K00052	AD	0.0477017	0.968389	0.188036	0.18617	0.0477017	0.965806	NA	NA	NA	NA	34	34
	Genus	12-36 mo	Combined model	Agathobacter	Case	0.00708127	0.927995	2.71811	0.897372	0.00354693	0.91815	-0.741091	0.710653	0.297027	0.91815	42	29
	Genus	12-36 mo	Combined model	Prevotella	Case	0.0127232	0.927995	-5.55824	1.45385	0.00638196	0.91815	-0.412128	0.686917	0.548528	0.96652	42	13
	Genus	12-36 mo	Combined model	Phascolarctobacterium	Case	0.0159113	0.927995	-1.78461	0.077449	0.0159113	0.91815	-0.900385	0.988925	0.362576	0.91815	42	7
	Genus	12-36 mo	Combined model	Hungatella	Case	0.0238707	0.927995	1.59513	0.645275	0.0120075	0.91815	-0.838574	0.734013	0.253266	0.91815	42	29
	Genus	12-36 mo	Combined model	Faecalibacterium	Case	0.0329416	0.927995	0.28227	0.51036	0.307969	0.91815	-2.31733	0.967467	0.0166087	0.91815	42	34
	Genus	12-36 mo	Combined model	Haemophilus_D	Case	0.0369864	0.927995	0.988651	1.16488	0.299139	0.91815	1.72621	0.733898	0.0186675	0.91815	42	14
	Genus	12-36 mo	Combined model	KLE1615	Case	0.0465734	0.927995	-2.74904	0.913698	0.0235644	0.91815	-1.54007	0.734717	0.03607	0.91815	42	18
	Species	12-36 mo	Combined model	Faecalibacterium prausnitzii_D	Case	0.00865277	0.972603	1.04615	0.898936	0.178309	0.962715	-2.77311	0.972121	0.00433579	0.962715	42	32
	Species	12-36 mo	Combined model	KLE1615 sp900066985	Case	0.0190526	0.972603	-2.95038	0.904889	0.00957211	0.962715	-1.54007	0.734717	0.03607	0.962715	42	18
	Species	12-36 mo	Combined model	Acetatifactor sp900066365	Case	0.0272851	0.972603	NA	NA	NA	NA	-3.04459	1.37925	0.0272851	0.962715	42	11
	Species	12-36 mo	Combined model	Hungatella effluvii	Case	0.0301997	0.972603	1.62209	0.67991	0.0152156	0.962715	-0.559608	0.681138	0.411317	0.962715	42	26
	Species	12-36 mo	Combined model	Faecalibacterium prausnitzii_A	Case	0.0328825	0.972603	-1.58034	1.47713	0.37677	0.962715	-2.24528	0.937124	0.0165787	0.962715	42	13
	Species	12-36 mo	Combined model	Streptococcus sp001556435	Case	0.0388404	0.972603	1.75396	0.740453	0.0196125	0.962715	1.06607	0.678973	0.116386	0.962715	42	19
	Species	12-36 mo	Combined model	Bacteroides thetaiotaomicron	Case	0.0419656	0.972603	-2.95269	1.05796	0.0212077	0.962715	-0.510511	0.658882	0.438449	0.962715	42	19
	Functional	12-36 mo	Combined model	K00794	Case	0.0233052	1	-0.349297	0.163824	0.0233052	0.998319	NA	NA	NA	NA	42	42
	Functional	12-36 mo	Combined model	K14652	Case	0.0246435	1	-0.370819	0.174897	0.0246435	0.998319	NA	NA	NA	NA	42	42
	Functional	12-36 mo	Combined model	K11258	Case	0.0260392	1	0.628884	1.17184	0.650734	0.998319	2.50074	1.008	0.0131055	0.998319	42	8
	Functional	12-36 mo	Combined model	K00793	Case	0.0331937	1	-0.30475	0.155297	0.0331937	0.998319	NA	NA	NA	NA	42	42
	Functional	12-36 mo	Combined model	K01938	Case	0.0390287	1	-0.258909	0.138551	0.0390287	0.998319	NA	NA	NA	NA	42	42
	Functional	12-36 mo	Combined model	K00169	Case	0.0476152	1	-0.949626	0.421446	0.0240979	0.998319	-0.355185	0.798246	0.656351	0.998319	42	35
	Genus	12-36 mo	Separate model (AD/FA)	Phascolarctobacterium	AD	0.0111401	0.971197	-1.78461	0.077449	0.00558567	0.988579	0.178345	1.16033	0.877844	1	42	7
	Genus	12-36 mo	Separate model (AD/FA)	Hungatella	FA	0.0150617	0.971197	1.9333	0.657653	0.0075594	0.988579	-0.373247	0.818203	0.648261	0.991993	42	29
	Genus	12-36 mo	Separate model (AD/FA)	Faecalibacterium	FA	0.0168579	0.971197	0.661012	0.608578	0.223959	0.988579	-2.6221	0.99588	0.00846477	0.988579	42	34
	Genus	12-36 mo	Separate model (AD/FA)	Agathobacter	AD	0.0210707	0.971197	2.92033	1.1532	0.0105915	0.988579	2.27197	2.16506	0.294002	0.988579	42	29
	Genus	12-36 mo	Separate model (AD/FA)	Gemmiger	FA	0.021277	0.971197	-2.49809	0.745882	0.0106957	0.988579	-0.0561338	0.712468	0.937201	1	42	20
	Genus	12-36 mo	Separate model (AD/FA)	Romboutsia	FA	0.0260491	0.971197	2.70222	0.907697	0.0131105	0.988579	-0.566388	0.791876	0.474455	0.991993	42	15
	Genus	12-36 mo	Separate model (AD/FA)	Prevotella	AD	0.0311804	0.971197	-6.41466	1.99042	0.0157137	0.988579	0.0045502	0.991536	0.996338	1	42	13
	Genus	12-36 mo	Separate model (AD/FA)	Acetatifactor	FA	0.0338312	0.971197	-0.152421	1.26041	0.990348	1	-1.8727	0.785071	0.0170612	0.988579	42	25
	Genus	12-36 mo	Separate model (AD/FA)	Prevotella	FA	0.0418709	0.971197	-5.0543	1.6873	0.0211593	0.988579	-0.583896	0.769515	0.447982	0.988579	42	13
	Genus	12-36 mo	Separate model (AD/FA)	Clostridioides	FA	0.0442156	0.971197	0.446751	0.867904	0.566937	0.991993	2.24329	0.982076	0.0223577	0.988579	42	6
	Species	12-36 mo	Separate model (AD/FA)	Faecalibacterium prausnitzii_D	FA	0.0069086	0.967673	1.15208	1.11397	0.256545	0.964436	-2.90839	0.994804	0.00346029	0.964436	42	32
	Species	12-36 mo	Separate model (AD/FA)	Intestinibacter bartlettii	FA	0.0190317	0.967673	1.21862	0.460498	0.00956157	0.964436	-1.27934	0.805062	0.112033	0.964436	42	31
	Species	12-36 mo	Separate model (AD/FA)	Romboutsia timonensis	FA	0.0247451	0.967673	2.58241	0.882302	0.0124501	0.964436	-0.566388	0.791876	0.474455	0.968504	42	15
	Species	12-36 mo	Separate model (AD/FA)	Hungatella effluvii	FA	0.0268136	0.967673	1.77548	0.692694	0.0134979	0.964436	0.108816	0.782618	0.889417	0.980613	42	26
	Species	12-36 mo	Separate model (AD/FA)	Faecalibacterium prausnitzii_A	FA	0.0343276	0.967673	NA	NA	NA	NA	-3.00914	1.42195	0.0343276	0.964436	42	13
	Species	12-36 mo	Separate model (AD/FA)	Blautia_A faecis	FA	0.0418022	0.967673	-2.36318	0.876441	0.0211242	0.964436	-0.904712	0.735745	0.218827	0.964436	42	26
	Species	12-36 mo	Separate model (AD/FA)	Clostridioides difficile	FA	0.0442156	0.967673	0.488327	0.760179	0.499081	0.974228	2.24329	0.982076	0.0223577	0.964436	42	6
	Species	12-36 mo	Separate model (AD/FA)	CAG-41 sp900066215	FA	0.0482382	0.967673	-1.86423	0.680789	0.0244172	0.964436	-0.979284	0.736569	0.183676	0.964436	42	23
	Species	12-36 mo	Separate model (AD/FA)	Faecalibacterium sp900758465	FA	0.049917	0.967673	-4.11242	1.39198	0.025278	0.964436	-0.832308	0.835611	0.319227	0.964436	42	11
	Functional	12-36 mo	Separate model (AD/FA)	K00793	FA	0.0063562	1	-0.428196	0.167116	0.0063562	1	NA	NA	NA	NA	42	42
	Functional	12-36 mo	Separate model (AD/FA)	K14652	FA	0.00783734	1	-0.477506	0.191347	0.00783734	1	NA	NA	NA	NA	42	42
	Functional	12-36 mo	Separate model (AD/FA)	K01692	FA	0.00821114	1	-1.07081	0.409214	0.00821114	1	NA	NA	NA	NA	42	42
	Functional	12-36 mo	Separate model (AD/FA)	K00794	FA	0.0100098	1	-0.429714	0.180699	0.0100098	1	NA	NA	NA	NA	42	42
	Functional	12-36 mo	Separate model (AD/FA)	GH53	AD	0.0102588	1	0.968066	0.357926	0.0102588	1	NA	NA	NA	NA	42	42
	Functional	12-36 mo	Separate model (AD/FA)	K00169	FA	0.0113967	1	-1.28249	0.455599	0.0057147	1	-0.463021	0.841635	0.58222	1	42	35
	Functional	12-36 mo	Separate model (AD/FA)	K01938	FA	0.0123125	1	-0.343163	0.151604	0.0123125	1	NA	NA	NA	NA	42	42
	Functional	12-36 mo	Separate model (AD/FA)	K11258	FA	0.0136323	1	1.09226	1.29597	0.492803	1	2.77447	1.02585	0.00683956	1	42	8
	Functional	12-36 mo	Separate model (AD/FA)	K00074	FA	0.0146903	1	-0.811074	0.309495	0.00737233	1	-1.24707	1.36984	0.362626	1	42	41
	Functional	12-36 mo	Separate model (AD/FA)	K00626	FA	0.0240211	1	-0.769699	0.317993	0.0120835	1	-1.24707	1.36984	0.362626	1	42	41
	Functional	12-36 mo	Separate model (AD/FA)	K00128	FA	0.0247599	1	1.40251	0.407165	0.0124575	1	0.0421223	0.74063	0.954646	1	42	13
	Functional	12-36 mo	Separate model (AD/FA)	K02231	FA	0.0315565	1	-0.290005	0.157824	0.0315565	1	NA	NA	NA	NA	42	42
	Functional	12-36 mo	Separate model (AD/FA)	CBM83	AD	0.0320468	1	1.89101	0.729191	0.0161539	1	2.7565	2.14895	0.199592	1	42	27
	Functional	12-36 mo	Separate model (AD/FA)	K23351	FA	0.0361162	1	-0.311298	0.173255	0.0361162	1	NA	NA	NA	NA	42	42
	Functional	12-36 mo	Separate model (AD/FA)	K00370	FA	0.0425644	1	-0.80173	1.22543	0.490725	1	1.86132	0.809675	0.0215136	1	42	13
	Functional	12-36 mo	Separate model (AD/FA)	K00371	FA	0.0429172	1	0.699645	0.771487	0.433184	1	2.1967	0.956882	0.0216939	1	42	25

## Sheet: Table S5
	Table S5. Significant taxonomic and functional associations in age-stratified MaAsLin3 sensitivity analyses with additional covariate adjustment
	Association	Age Group	Metadata	Value	Feature	pval_joint	qval_joint	coef_prevalence	stderr_prevalence	pval_individual_prevalence	qval_individual_prevalence	coef_abundance	stderr_abundance	pval_individual_abundance	qval_individual_abundance	N	N_not_zero
	Species	4-6 mo	has_pets	Y	Haemophilus_D parainfluenzae	0.0358301	0.999249	-2.85189	1.35879	0.0358301	1	NA	NA	NA	NA	21	4
	Genus	4-6 mo	has_pets	Y	Bifidobacterium	0.0222652	1	-0.404024	1.23348	0.743254	1	3.03691	1.21582	0.0111953	1	21	17
	Genus	4-6 mo	has_siblings	Y	Enterobacter	0.0402698	1	-2.61957	1.27723	0.0402698	1	NA	NA	NA	NA	21	4
	Genus	4-6 mo	has_pets	Y	Haemophilus_D	0.0490353	1	-2.66392	1.35342	0.0490353	1	NA	NA	NA	NA	21	5
	Genus	4-6 mo	race_ethnicity	Other	Streptococcus	0.0302489	1	NA	NA	NA	NA	-3.12027	1.43732	0.0302489	1	21	21
	Family	4-6 mo	has_siblings	Y	Bifidobacteriaceae	0.0421806	0.98895	1.04139	1.21701	0.392166	1	2.77583	1.16075	0.0213175	1	21	17
	Family	4-6 mo	race_ethnicity	Other	Bifidobacteriaceae	0.0395135	0.98895	-0.797396	1.32115	0.546136	1	3.46081	1.34978	0.0199559	1	21	17
	Family	4-6 mo	has_pets	Y	Pasteurellaceae	0.0490353	0.98895	-2.66392	1.35342	0.0490353	1	NA	NA	NA	NA	21	5
	Functional	4-6 mo	delivery_mode	Vaginal	CBM20	0.0332844	1	2.77354	1.30297	0.0332844	1	NA	NA	NA	NA	21	10
	Functional	4-6 mo	has_siblings	Y	CBM26	0.0475798	1	-2.58109	1.30286	0.0475798	1	NA	NA	NA	NA	21	6
	Functional	4-6 mo	sex	M	GH129	0.0473579	1	-0.958735	1.03063	0.352244	1	-4.45891	1.71053	0.0239662	1	21	17
	Functional	4-6 mo	delivery_mode	Vaginal	GH97	0.0343305	1	2.73555	1.29269	0.0343305	1	NA	NA	NA	NA	21	10
	Functional	4-6 mo	has_siblings	Y	K00823	0.0370185	1	-3.01781	1.447	0.0370185	1	NA	NA	NA	NA	21	9
	Functional	4-6 mo	has_siblings	Y	K01442	0.0334624	1	-0.867007	1.1683	0.458023	1	-2.20649	0.622371	0.0168736	1	21	17
	Functional	4-6 mo	has_siblings	Y	K01938	0.0254605	1	-1.15255	1.38044	0.403763	1	-2.33791	0.661463	0.0128123	1	21	19
	Functional	4-6 mo	has_siblings	Y	K05601	0.0453018	1	-0.710863	1.36981	0.603795	1	-2.63499	0.881924	0.0229134	1	21	20
	Functional	4-6 mo	delivery_mode	Vaginal	K11031	0.0271269	1	0.140041	1.07353	0.896211	1	4.7115	0.559263	0.0136567	1	21	11
	Functional	4-6 mo	has_pets	Y	K11031	0.0291975	1	0.938672	1.11343	0.399202	1	5.53872	0.691949	0.0147069	1	21	11
	Functional	4-6 mo	nohost_reads	nohost_reads	K11031	0.0245092	1	-0.289699	0.573298	0.613333	1	-5.2009	0.592046	0.0123306	1	21	11
	Functional	4-6 mo	has_siblings	Y	K11041	0.0117827	1	-0.0982224	1.21632	0.935638	1	-3.54626	0.898696	0.00590881	1	21	18
	Functional	4-6 mo	nohost_reads	nohost_reads	K11041	0.0280589	1	-0.126686	0.631256	0.840942	1	-1.59756	0.563444	0.0141293	1	21	18
	Functional	4-6 mo	race_ethnicity	Other	K11258	0.0263449	1	3.66516	1.65016	0.0263449	1	NA	NA	NA	NA	21	7
	Functional	4-6 mo	delivery_mode	Vaginal	K11264	0.0287616	1	-2.85217	1.3043	0.0287616	1	NA	NA	NA	NA	21	8
	Functional	4-6 mo	delivery_mode	Vaginal	K11381	0.0346679	1	2.67819	1.26795	0.0346679	1	NA	NA	NA	NA	21	10
	Functional	4-6 mo	delivery_mode	Vaginal	K15876	0.0279425	1	2.855	1.29885	0.0279425	1	NA	NA	NA	NA	21	9
	Functional	4-6 mo	has_siblings	Y	GH1	0.0176681	1	NA	NA	NA	NA	-2.79677	0.904596	0.0176681	1	21	21
	Functional	4-6 mo	delivery_mode	Vaginal	GH2	0.0179775	1	NA	NA	NA	NA	0.845187	0.349565	0.0179775	1	21	21
	Functional	4-6 mo	delivery_mode	Vaginal	GH20	0.0463547	1	NA	NA	NA	NA	0.892713	0.468561	0.0463547	1	21	21
	Functional	4-6 mo	has_siblings	Y	GH20	0.0126887	1	NA	NA	NA	NA	1.2313	0.48443	0.0126887	1	21	21
	Functional	4-6 mo	Cohort2	Case	GH29	0.0452376	1	NA	NA	NA	NA	-1.32011	0.641706	0.0452376	1	21	21
	Functional	4-6 mo	delivery_mode	Vaginal	GH29	0.00763403	1	NA	NA	NA	NA	1.73393	0.584026	0.00763403	1	21	21
	Functional	4-6 mo	has_pets	Y	GH29	0.00362191	1	NA	NA	NA	NA	2.17535	0.643642	0.00362191	1	21	21
	Functional	4-6 mo	has_siblings	Y	GH29	0.00678603	1	NA	NA	NA	NA	1.77167	0.603806	0.00678603	1	21	21
	Functional	4-6 mo	race_ethnicity	Other	GH29	0.0184666	1	NA	NA	NA	NA	1.98519	0.728055	0.0184666	1	21	21
	Functional	4-6 mo	sex	M	GH29	0.0333822	1	NA	NA	NA	NA	-1.02232	0.538622	0.0333822	1	21	21
	Functional	4-6 mo	nohost_reads	nohost_reads	GH32	0.0391884	1	NA	NA	NA	NA	-0.361322	0.197435	0.0391884	1	21	21
	Functional	4-6 mo	has_siblings	Y	GH33	0.00038749	0.573486	NA	NA	NA	NA	3.28087	0.710943	0.00038749	0.858291	21	21
	Functional	4-6 mo	race_ethnicity	Other	GH33	0.037818	1	NA	NA	NA	NA	1.99186	0.857238	0.037818	1	21	21
	Functional	4-6 mo	has_siblings	Y	GH42	0.0203416	1	NA	NA	NA	NA	1.64038	0.696115	0.0203416	1	21	21
	Functional	4-6 mo	Cohort2	Case	GH84	0.016241	1	NA	NA	NA	NA	2.49336	0.820709	0.016241	1	21	21
	Functional	4-6 mo	majority_solids	Y	GH84	0.00356147	1	NA	NA	NA	NA	6.41028	1.88347	0.00356147	1	21	21
	Functional	4-6 mo	sex	M	GH84	0.0073606	1	NA	NA	NA	NA	2.56782	0.68887	0.0073606	1	21	21
	Functional	4-6 mo	has_siblings	Y	GH95	0.0403195	1	NA	NA	NA	NA	2.10822	1.02212	0.0403195	1	21	21
	Functional	4-6 mo	has_siblings	Y	K00052	0.0373785	1	NA	NA	NA	NA	0.581014	0.326398	0.0373785	1	21	21
	Functional	4-6 mo	sex	M	K00052	0.0258496	1	NA	NA	NA	NA	-0.504069	0.291162	0.0258496	1	21	21
	Functional	4-6 mo	has_siblings	Y	K00053	0.0433736	1	NA	NA	NA	NA	0.733809	0.414701	0.0433736	1	21	21
	Functional	4-6 mo	has_siblings	Y	K00262	0.0184629	1	NA	NA	NA	NA	0.531159	0.243719	0.0184629	1	21	21
	Functional	4-6 mo	sex	M	K00262	0.0220276	1	NA	NA	NA	NA	-0.35911	0.217408	0.0220276	1	21	21
	Functional	4-6 mo	sex	M	K00287	0.0197649	1	NA	NA	NA	NA	-0.333835	0.198897	0.0197649	1	21	21
	Functional	4-6 mo	sex	M	K00656	0.0364794	1	NA	NA	NA	NA	-0.105806	0.114885	0.0364794	1	21	21
	Functional	4-6 mo	nohost_reads	nohost_reads	K00925	0.0394602	1	NA	NA	NA	NA	-0.0975285	0.0599418	0.0394602	1	21	21
	Functional	4-6 mo	has_siblings	Y	K01703	0.0278753	1	NA	NA	NA	NA	0.472718	0.247633	0.0278753	1	21	21
	Functional	4-6 mo	has_siblings	Y	K01749	0.0446473	1	NA	NA	NA	NA	-2.5477	1.00281	0.0446473	1	21	21
	Functional	4-6 mo	sex	M	K01752	0.0297551	1	NA	NA	NA	NA	-0.225909	0.169819	0.0297551	1	21	21
	Functional	4-6 mo	has_siblings	Y	K02548	0.033859	1	NA	NA	NA	NA	1.01163	0.511078	0.033859	1	21	21
	Functional	4-6 mo	sex	M	K02548	0.0236501	1	NA	NA	NA	NA	-0.917296	0.455905	0.0236501	1	21	21
	Functional	4-6 mo	has_siblings	Y	K03699	0.0380961	1	NA	NA	NA	NA	0.367274	0.216953	0.0380961	1	21	21
	Functional	4-6 mo	sex	M	K03699	0.0403356	1	NA	NA	NA	NA	-0.229207	0.193532	0.0403356	1	21	21
	Functional	4-6 mo	has_siblings	Y	K11068	0.0245757	1	NA	NA	NA	NA	0.705353	0.342502	0.0245757	1	21	21
	Functional	4-6 mo	sex	M	K11068	0.0250249	1	NA	NA	NA	NA	-0.538349	0.305527	0.0250249	1	21	21
	Functional	4-6 mo	has_siblings	Y	K13788	0.0103489	1	NA	NA	NA	NA	1.81061	0.665364	0.0103489	1	21	21
	Functional	4-6 mo	sex	M	K13788	0.037658	1	NA	NA	NA	NA	-1.10356	0.593535	0.037658	1	21	21
	Functional	4-6 mo	sex	M	K14155	0.032382	1	NA	NA	NA	NA	-0.310936	0.218289	0.032382	1	21	21
	Species	6-12 mo	Cohort	AD	Bifidobacterium infantis	0.00516002	0.999175	1.28146	1.06292	0.227967	1	5.66408	1.71519	0.00258335	1	34	25
	Species	6-12 mo	sex	M	Bifidobacterium infantis	0.0248447	0.999175	-1.60545	0.970925	0.0982234	1	-4.45343	1.63845	0.0125005	1	34	25
	Species	6-12 mo	has_siblings	Y	Clostridioides difficile	0.0298959	0.999175	2.32846	1.0723	0.0298959	1	NA	NA	NA	NA	34	13
	Species	6-12 mo	Cohort	AD	Eggerthella lenta	0.0164098	0.999175	1.30386	1.02822	0.204771	1	0.979018	0.353702	0.00823883	1	34	27
	Species	6-12 mo	has_pets	Y	Enterococcus_D casseliflavus	0.0179657	0.999175	-2.69184	1.13756	0.0179657	1	NA	NA	NA	NA	34	10
	Species	6-12 mo	sex	M	Ruminococcus_B gnavus	0.0202638	0.999175	0.402506	0.825445	0.625817	1	-2.42888	0.81086	0.0101837	1	34	23
	Species	6-12 mo	race_ethnicity	Other	Streptococcus sp000187445	0.0251418	0.999175	-3.34381	1.4933	0.0251418	1	NA	NA	NA	NA	34	12
	Species	6-12 mo	race_ethnicity	Other	Streptococcus sp900543065	0.0439648	0.999175	-2.62128	1.30126	0.0439648	1	NA	NA	NA	NA	34	8
	Species	6-12 mo	has_pets	Y	Veillonella atypica	0.0118234	0.999175	-0.847907	1.00142	0.397162	1	-4.9377	0.752436	0.00592929	1	34	13
	Genus	6-12 mo	majority_solids	Y	Anaerotruncus	0.0472464	0.998078	3.03658	1.53047	0.0472464	1	NA	NA	NA	NA	34	5
	Genus	6-12 mo	majority_solids	Y	Blautia	0.0413064	0.998078	3.90479	1.9137	0.0413064	1	7.53927	NA	NA	NA	34	10
	Genus	6-12 mo	has_siblings	Y	Clostridioides	0.0298959	0.998078	2.32846	1.0723	0.0298959	1	NA	NA	NA	NA	34	13
	Genus	6-12 mo	delivery_mode	Vaginal	Clostridium	0.0411046	0.998078	-2.94334	1.27297	0.0207679	1	0.387833	1.20486	0.642229	1	34	21
	Genus	6-12 mo	Cohort	AD	Eggerthella	0.0377305	0.998078	1.30386	1.02822	0.204771	1	1.04724	0.336319	0.0190466	1	34	27
	Genus	6-12 mo	sex	M	Enterococcus_D	0.0423079	0.998078	-0.875256	0.886451	0.32346	1	-2.67474	0.705796	0.0213826	1	34	14
	Genus	6-12 mo	Cohort	AD	Flavonifractor	0.0461826	0.998078	-2.21219	0.97564	0.0233643	1	-0.179143	1.21287	1	1	34	24
	Genus	6-12 mo	majority_solids	Y	Ruminococcus_B	0.038519	0.998078	2.71544	1.85872	0.144038	1	-2.66358	1.00302	0.0194486	1	34	23
	Genus	6-12 mo	sex	M	Ruminococcus_B	0.0149966	0.998078	0.402506	0.825445	0.625817	1	-2.44847	0.771553	0.0075266	1	34	23
	Family	6-12 mo	has_siblings	Y	Acutalibacteraceae	0.0346798	0.999407	2.30939	1.09342	0.0346798	1	-1.72127	NA	NA	NA	34	10
	Family	6-12 mo	majority_solids	Y	Bifidobacteriaceae	0.00626515	0.999407	-0.974122	2.06379	0.636923	1	-1.72966	0.752331	0.0031375	1	34	32
	Family	6-12 mo	Cohort	AD	Eggerthellaceae	0.0248376	0.999407	0.828869	1.093	0.448247	1	1.22642	0.362094	0.0124969	1	34	29
	Family	6-12 mo	has_siblings	Y	Ruminococcaceae	0.0101013	0.999407	3.8652	1.37897	0.00506349	1	-4.43273	2.95096	0.259323	1	34	13
	Functional	6-12 mo	Cohort	FA	CBM25	0.0184162	0.491975	-3.08863	1.18673	0.00925088	0.547652	0.921873	2.66942	0.690511	1	34	21
	Functional	6-12 mo	Cohort	FA	K00932	0.0241702	0.586932	3.48536	1.38998	0.012159	0.599845	2.27467	1.38995	0.117193	1	34	18
	Functional	6-12 mo	Cohort	FA	K01035	0.0265593	0.620824	2.89372	1.16975	0.013369	0.614054	-1.03895	0.999466	0.40938	1	34	18
	Functional	6-12 mo	sex	M	K01895	0.0351667	0.70459	-2.73132	1.15198	0.0177407	0.697828	0.739495	1.19335	0.729464	1	34	18
	Functional	6-12 mo	sex	M	K02858	0.0330548	0.701553	-2.78659	1.164	0.0166663	0.697828	1.02278	1.03946	0.516138	1	34	17
	Functional	6-12 mo	delivery_mode	Vaginal	K08318	0.0434096	0.721056	2.73848	1.19516	0.0219456	0.759261	1.52883	2.01298	0.5319	1	34	22
	Functional	6-12 mo	Cohort	AD	K01895	0.0452694	0.721056	2.50987	1.10316	0.0228968	0.767334	-0.80223	1.11543	0.721487	1	34	18
	Functional	6-12 mo	race_ethnicity	Other	K10954	0.0448996	0.721056	2.93171	1.28678	0.0227076	0.767334	-0.351864	2.29654	0.917744	1	34	13
	Functional	6-12 mo	majority_solids	Y	K15023	0.0498549	0.721056	4.39077	1.96225	0.0252461	0.794354	0.0042363	0.79993	0.520677	1	34	13
	Functional	6-12 mo	sex	M	K18590	0.027354	0.63064	2.09388	0.94899	0.027354	0.847337	NA	NA	NA	NA	34	11
	Functional	6-12 mo	majority_solids	Y	GH129	0.012842	0.423787	-0.708729	2.06528	0.731475	1	-2.91009	1.15875	0.00644177	0.440022	34	32
	Functional	6-12 mo	has_pets	Y	GH26	0.0491187	0.721056	-0.00979655	0.902233	0.991337	1	-2.77573	1.02598	0.0248685	0.794354	34	25
	Functional	6-12 mo	Cohort	AD	GH95	0.0145669	0.445749	0.678788	1.20614	0.573588	1	0.386601	0.246082	0.00731019	0.463675	34	33
	Functional	6-12 mo	nohost_reads	nohost_reads	K01491	0.0388369	0.721056	-0.451189	0.491427	0.358557	1	0.699306	0.251646	0.0196108	0.715658	34	33
	Functional	6-12 mo	has_pets	Y	K01908	0.0410026	0.721056	-0.278221	0.851446	0.743847	1	-2.17351	0.520877	0.0207159	0.735828	34	14
	Functional	6-12 mo	has_siblings	Y	K01908	0.0120096	0.412495	0.0792118	0.917868	0.931228	1	-3.66927	0.715365	0.00602296	0.422241	34	14
	Functional	6-12 mo	sex	M	K01908	0.0249061	0.59038	-0.482567	0.75016	0.520039	1	-2.92359	0.746413	0.0125316	0.606401	34	14
	Functional	6-12 mo	Cohort	AD	K11752	0.000166223	0.0305419	-0.625488	1.13323	0.580981	1	1.3872	0.359535	8.31152e-05	0.0428675	34	33
	Functional	6-12 mo	sex	M	K11752	0.00456976	0.226203	-0.277152	1.13818	0.807614	1	-0.823442	0.322855	0.00228749	0.210134	34	33
	Functional	6-12 mo	Cohort	AD	K14652	0.0171392	0.480754	-0.625488	1.13323	0.580981	1	1.64165	0.702287	0.00860662	0.521092	34	33
	Functional	6-12 mo	Cohort	AD	K15023	0.0491203	0.721056	-1.38316	1.00333	0.168029	1	-5.59118	1.23817	0.0248694	0.794354	34	13
	Functional	6-12 mo	race_ethnicity	Other	K15023	0.0455551	0.721056	1.14021	1.12754	0.311903	1	6.18448	1.4538	0.0230431	0.767334	34	13
	Functional	6-12 mo	has_siblings	Y	K23352	0.0344011	0.70459	-0.287937	1.04806	0.78352	1	2.05832	0.717011	0.0173511	0.697828	34	29
	Functional	6-12 mo	majority_solids	Y	CBM48	0.00240805	0.13975	NA	NA	NA	NA	-0.964545	0.441235	0.00240805	0.213835	34	34
	Functional	6-12 mo	majority_solids	Y	GH112	0.0328298	0.701553	NA	NA	NA	NA	-1.31907	0.83812	0.0328298	0.899488	34	34
	Functional	6-12 mo	majority_solids	Y	GH13	0.00986589	0.404983	NA	NA	NA	NA	-0.719119	0.452813	0.00986589	0.571364	34	34
	Functional	6-12 mo	has_pets	Y	GH2	0.0127472	0.423787	NA	NA	NA	NA	0.39746	0.203497	0.0127472	0.606401	34	34
	Functional	6-12 mo	race_ethnicity	Other	GH2	0.0244119	0.586932	NA	NA	NA	NA	0.502134	0.225424	0.0244119	0.794354	34	34
	Functional	6-12 mo	Cohort	AD	GH20	0.00365774	0.192374	NA	NA	NA	NA	0.654451	0.309858	0.00365774	0.29528	34	34
	Functional	6-12 mo	Cohort	AD	GH29	0.0310674	0.679044	NA	NA	NA	NA	1.56975	0.851035	0.0310674	0.899488	34	34
	Functional	6-12 mo	sex	M	GH29	0.0298726	0.661522	NA	NA	NA	NA	-1.49556	0.780036	0.0298726	0.88423	34	34
	Functional	6-12 mo	Cohort	AD	GH32	0.0419972	0.721056	NA	NA	NA	NA	0.433964	0.373103	0.0419972	0.974504	34	34
	Functional	6-12 mo	Cohort	AD	GH33	0.00227236	0.136585	NA	NA	NA	NA	1.5235	0.550941	0.00227236	0.210134	34	34
	Functional	6-12 mo	sex	M	GH33	0.0391704	0.721056	NA	NA	NA	NA	-0.797333	0.504978	0.0391704	0.948635	34	34
	Functional	6-12 mo	delivery_mode	Vaginal	GH36	0.042462	0.721056	NA	NA	NA	NA	-0.27977	0.216618	0.042462	0.974504	34	34
	Functional	6-12 mo	majority_solids	Y	GH36	0.000641865	0.0635446	NA	NA	NA	NA	-0.742912	0.314273	0.000641865	0.100584	34	34
	Functional	6-12 mo	has_siblings	Y	GH42	0.0480885	0.721056	NA	NA	NA	NA	-0.882829	0.497171	0.0480885	0.974504	34	34
	Functional	6-12 mo	majority_solids	Y	GH42	0.00706716	0.305436	NA	NA	NA	NA	-1.56642	0.722624	0.00706716	0.459887	34	34
	Functional	6-12 mo	sex	M	GH42	0.0436636	0.721056	NA	NA	NA	NA	-0.590632	0.418446	0.0436636	0.974504	34	34
	Functional	6-12 mo	majority_solids	Y	K00016	0.00163738	0.110229	NA	NA	NA	NA	-1.83725	0.673134	0.00163738	0.174479	34	34
	Functional	6-12 mo	Cohort	AD	K00052	0.00221458	0.136585	NA	NA	NA	NA	0.300235	0.175766	0.00221458	0.210134	34	34
	Functional	6-12 mo	has_siblings	Y	K00052	0.0145408	0.445749	NA	NA	NA	NA	-0.40247	0.191413	0.0145408	0.645613	34	34
	Functional	6-12 mo	majority_solids	Y	K00052	0.000121551	0.0305419	NA	NA	NA	NA	-0.794784	0.278213	0.000121551	0.0428675	34	34
	Functional	6-12 mo	sex	M	K00052	0.00359385	0.192374	NA	NA	NA	NA	-0.264158	0.161103	0.00359385	0.29528	34	34
	Functional	6-12 mo	majority_solids	Y	K00053	0.00157161	0.110209	NA	NA	NA	NA	-1.24935	0.502708	0.00157161	0.174449	34	34
	Functional	6-12 mo	Cohort	AD	K00262	0.0116309	0.407808	NA	NA	NA	NA	0.112442	0.15655	0.0116309	0.584616	34	34
	Functional	6-12 mo	has_pets	Y	K00262	0.0472553	0.721056	NA	NA	NA	NA	0.186333	0.162234	0.0472553	0.974504	34	34
	Functional	6-12 mo	majority_solids	Y	K00262	0.000199621	0.0305419	NA	NA	NA	NA	-0.621516	0.247797	0.000199621	0.0483445	34	34
	Functional	6-12 mo	Cohort	AD	K00287	0.0450292	0.721056	NA	NA	NA	NA	0.0803528	0.200938	0.0450292	0.974504	34	34
	Functional	6-12 mo	majority_solids	Y	K00287	0.000166998	0.0305419	NA	NA	NA	NA	-0.942781	0.318056	0.000166998	0.0483445	34	34
	Functional	6-12 mo	Cohort	AD	K00382	0.0105196	0.407808	NA	NA	NA	NA	0.642575	0.358503	0.0105196	0.583837	34	34
	Functional	6-12 mo	race_ethnicity	Other	K00382	0.0462238	0.721056	NA	NA	NA	NA	-0.982563	0.411551	0.0462238	0.974504	34	34
	Functional	6-12 mo	majority_solids	Y	K00611	0.00104964	0.0849185	NA	NA	NA	NA	-0.751094	0.33892	0.00104964	0.134416	34	34
	Functional	6-12 mo	sex	M	K00611	0.0109782	0.407808	NA	NA	NA	NA	-0.263831	0.196256	0.0109782	0.584616	34	34
	Functional	6-12 mo	Cohort	AD	K00656	0.005036	0.235433	NA	NA	NA	NA	0.0614892	0.10981	0.005036	0.372664	34	34
	Functional	6-12 mo	delivery_mode	Vaginal	K00656	0.0443153	0.721056	NA	NA	NA	NA	-0.105066	0.119804	0.0443153	0.974504	34	34
	Functional	6-12 mo	has_pets	Y	K00656	0.0375069	0.7189	NA	NA	NA	NA	0.11798	0.113797	0.0375069	0.935867	34	34
	Functional	6-12 mo	has_siblings	Y	K00656	0.0189996	0.492664	NA	NA	NA	NA	-0.227818	0.119585	0.0189996	0.71393	34	34
	Functional	6-12 mo	majority_solids	Y	K00656	9.44469e-05	0.0305419	NA	NA	NA	NA	-0.409154	0.173814	9.44469e-05	0.0428675	34	34
	Functional	6-12 mo	sex	M	K00656	0.0337646	0.701553	NA	NA	NA	NA	0.0330876	0.100649	0.0337646	0.899488	34	34
	Functional	6-12 mo	Cohort	AD	K00793	0.0476221	0.721056	NA	NA	NA	NA	0.884456	0.604189	0.0476221	0.974504	34	34
	Functional	6-12 mo	sex	M	K00793	0.021728	0.537768	NA	NA	NA	NA	-1.06056	0.553785	0.021728	0.759261	34	34
	Functional	6-12 mo	Cohort	AD	K00794	0.0486492	0.721056	NA	NA	NA	NA	0.973396	0.650668	0.0486492	0.974504	34	34
	Functional	6-12 mo	sex	M	K00794	0.0190274	0.492664	NA	NA	NA	NA	-1.19485	0.596385	0.0190274	0.71393	34	34
	Functional	6-12 mo	Cohort	AD	K00812	0.0296782	0.661522	NA	NA	NA	NA	0.347675	0.305226	0.0296782	0.88423	34	34
	Functional	6-12 mo	has_siblings	Y	K00812	0.0426795	0.721056	NA	NA	NA	NA	-0.570493	0.332397	0.0426795	0.974504	34	34
	Functional	6-12 mo	majority_solids	Y	K00812	0.00188041	0.12172	NA	NA	NA	NA	-1.15307	0.483129	0.00188041	0.192669	34	34
	Functional	6-12 mo	Cohort	AD	K00826	0.0484012	0.721056	NA	NA	NA	NA	-0.0202075	0.150802	0.0484012	0.974504	34	34
	Functional	6-12 mo	majority_solids	Y	K00826	0.00018865	0.0305419	NA	NA	NA	NA	-0.58414	0.238698	0.00018865	0.0483445	34	34
	Functional	6-12 mo	sex	M	K00826	0.00707784	0.305436	NA	NA	NA	NA	-0.149273	0.138221	0.00707784	0.459887	34	34
	Functional	6-12 mo	Cohort	AD	K00925	0.0334363	0.701553	NA	NA	NA	NA	0.0211433	0.155712	0.0334363	0.899488	34	34
	Functional	6-12 mo	has_siblings	Y	K00925	0.0103227	0.407808	NA	NA	NA	NA	-0.376416	0.169574	0.0103227	0.583837	34	34
	Functional	6-12 mo	majority_solids	Y	K00925	0.000398152	0.0478635	NA	NA	NA	NA	-0.541189	0.24647	0.000398152	0.0757626	34	34
	Functional	6-12 mo	Cohort	AD	K01649	0.0138775	0.440675	NA	NA	NA	NA	0.210866	0.204791	0.0138775	0.626603	34	34
	Functional	6-12 mo	has_pets	Y	K01649	0.0443839	0.721056	NA	NA	NA	NA	0.283491	0.212227	0.0443839	0.974504	34	34
	Functional	6-12 mo	majority_solids	Y	K01649	0.000873153	0.0816398	NA	NA	NA	NA	-0.724681	0.324155	0.000873153	0.129227	34	34
	Functional	6-12 mo	Cohort	AD	K01652	0.0179326	0.490632	NA	NA	NA	NA	0.0557553	0.147107	0.0179326	0.697828	34	34
	Functional	6-12 mo	has_siblings	Y	K01652	0.0131817	0.426631	NA	NA	NA	NA	-0.337653	0.160202	0.0131817	0.614054	34	34
	Functional	6-12 mo	majority_solids	Y	K01652	0.00105959	0.0849185	NA	NA	NA	NA	-0.39025	0.232848	0.00105959	0.134416	34	34
	Functional	6-12 mo	sex	M	K01652	0.0166142	0.480754	NA	NA	NA	NA	-0.0832789	0.134834	0.0166142	0.697828	34	34
	Functional	6-12 mo	majority_solids	Y	K01653	0.000492703	0.0552813	NA	NA	NA	NA	-0.4049	0.210916	0.000492703	0.0875041	34	34
	Functional	6-12 mo	sex	M	K01653	0.0195129	0.49758	NA	NA	NA	NA	-0.0446546	0.122134	0.0195129	0.715658	34	34
	Functional	6-12 mo	Cohort	AD	K01687	0.00499575	0.235433	NA	NA	NA	NA	0.0583108	0.106314	0.00499575	0.372664	34	34
	Functional	6-12 mo	delivery_mode	Vaginal	K01687	0.0351092	0.70459	NA	NA	NA	NA	-0.114082	0.11599	0.0351092	0.909384	34	34
	Functional	6-12 mo	majority_solids	Y	K01687	4.16225e-05	0.0277111	NA	NA	NA	NA	-0.45931	0.16828	4.16225e-05	0.0428675	34	34
	Functional	6-12 mo	sex	M	K01687	0.00259464	0.14556	NA	NA	NA	NA	-0.101208	0.097445	0.00259464	0.222972	34	34
	Functional	6-12 mo	majority_solids	Y	K01703	0.00137017	0.102974	NA	NA	NA	NA	-0.595402	0.302907	0.00137017	0.162996	34	34
	Functional	6-12 mo	Cohort	AD	K01752	0.0437706	0.721056	NA	NA	NA	NA	0.0353371	0.176853	0.0437706	0.974504	34	34
	Functional	6-12 mo	has_siblings	Y	K01752	0.0170381	0.480754	NA	NA	NA	NA	-0.388398	0.192595	0.0170381	0.697828	34	34
	Functional	6-12 mo	majority_solids	Y	K01752	0.000544938	0.0573206	NA	NA	NA	NA	-0.629236	0.279932	0.000544938	0.0907321	34	34
	Functional	6-12 mo	sex	M	K01752	0.0374	0.7189	NA	NA	NA	NA	-0.077386	0.162098	0.0374	0.935867	34	34
	Functional	6-12 mo	Cohort	AD	K01755	0.0083943	0.35319	NA	NA	NA	NA	0.116295	0.148122	0.0083943	0.520056	34	34
	Functional	6-12 mo	has_siblings	Y	K01755	0.0170391	0.480754	NA	NA	NA	NA	-0.317488	0.161307	0.0170391	0.697828	34	34
	Functional	6-12 mo	majority_solids	Y	K01755	0.000128731	0.0305419	NA	NA	NA	NA	-0.619626	0.234455	0.000128731	0.0428675	34	34
	Functional	6-12 mo	sex	M	K01755	0.0116086	0.407808	NA	NA	NA	NA	-0.109807	0.135765	0.0116086	0.584616	34	34
	Functional	6-12 mo	has_siblings	Y	K01760	0.0205592	0.516434	NA	NA	NA	NA	-1.68698	0.743125	0.0205592	0.735828	34	34
	Functional	6-12 mo	majority_solids	Y	K01760	0.0110334	0.407808	NA	NA	NA	NA	-2.40084	1.08011	0.0110334	0.584616	34	34
	Functional	6-12 mo	Cohort	AD	K01940	0.00558799	0.254178	NA	NA	NA	NA	0.158917	0.151017	0.00558799	0.402336	34	34
	Functional	6-12 mo	has_siblings	Y	K01940	0.0375895	0.7189	NA	NA	NA	NA	-0.252403	0.16446	0.0375895	0.935867	34	34
	Functional	6-12 mo	majority_solids	Y	K01940	0.000370461	0.0478635	NA	NA	NA	NA	-0.524598	0.239038	0.000370461	0.0757626	34	34
	Functional	6-12 mo	sex	M	K01940	0.0112106	0.407808	NA	NA	NA	NA	-0.120969	0.138418	0.0112106	0.584616	34	34
	Functional	6-12 mo	has_siblings	Y	K02548	0.0293462	0.661522	NA	NA	NA	NA	-0.630028	0.329357	0.0293462	0.88423	34	34
	Functional	6-12 mo	majority_solids	Y	K02548	0.00140725	0.102974	NA	NA	NA	NA	-1.1928	0.478711	0.00140725	0.162996	34	34
	Functional	6-12 mo	Cohort	AD	K03699	0.0167725	0.480754	NA	NA	NA	NA	0.0806351	0.154212	0.0167725	0.697828	34	34
	Functional	6-12 mo	majority_solids	Y	K03699	0.000234845	0.0329371	NA	NA	NA	NA	-0.59109	0.244095	0.000234845	0.0521357	34	34
	Functional	6-12 mo	sex	M	K03699	0.0356343	0.70556	NA	NA	NA	NA	-0.0388935	0.141347	0.0356343	0.912787	34	34
	Functional	6-12 mo	majority_solids	Y	K11068	0.00398497	0.203233	NA	NA	NA	NA	-1.06453	0.503723	0.00398497	0.312234	34	34
	Functional	6-12 mo	delivery_mode	Vaginal	K11358	0.0423393	0.721056	NA	NA	NA	NA	-0.512043	0.332478	0.0423393	0.974504	34	34
	Functional	6-12 mo	has_siblings	Y	K11358	0.048652	0.721056	NA	NA	NA	NA	-0.547839	0.331871	0.048652	0.974504	34	34
	Functional	6-12 mo	majority_solids	Y	K11358	0.000951319	0.0842669	NA	NA	NA	NA	-1.28746	0.482365	0.000951319	0.133385	34	34
	Functional	6-12 mo	Cohort	AD	K14155	9.97245e-05	0.0305419	NA	NA	NA	NA	0.463569	0.155624	9.97245e-05	0.0428675	34	34
	Functional	6-12 mo	has_siblings	Y	K14155	0.0180744	0.490632	NA	NA	NA	NA	-0.329381	0.169477	0.0180744	0.697828	34	34
	Functional	6-12 mo	majority_solids	Y	K14155	7.14178e-06	0.0120196	NA	NA	NA	NA	-0.981121	0.24633	7.14178e-06	0.0190257	34	34
	Functional	6-12 mo	sex	M	K14155	4.93959e-05	0.0277111	NA	NA	NA	NA	-0.48464	0.142641	4.93959e-05	0.0428675	34	34
	Species	6-12 mo	Cohort2	Case	Bifidobacterium catenulatum	0.0386527	0.999355	-2.04856	0.990663	0.0386527	0.991521	NA	NA	NA	NA	34	8
	Species	6-12 mo	has_pets	Y	Bifidobacterium pseudocatenulatum	0.0440616	0.999355	-1.95335	0.970126	0.0440616	0.991521	NA	NA	NA	NA	34	14
	Species	6-12 mo	has_siblings	Y	Clostridioides difficile	0.0268558	0.999355	2.44002	1.10228	0.0268558	0.991521	NA	NA	NA	NA	34	13
	Species	6-12 mo	has_pets	Y	Enterococcus_D casseliflavus	0.0158387	0.999355	-2.84127	1.17768	0.0158387	0.991521	NA	NA	NA	NA	34	10
	Species	6-12 mo	Cohort2	Case	Escherichia flexneri	0.0423274	0.999355	1.95152	0.848122	0.0213925	0.991521	-1.34518	1.17925	0.337587	0.991521	34	24
	Species	6-12 mo	sex	M	Ruminococcus_B gnavus	0.0485827	0.999355	0.420771	0.842742	0.617577	0.991521	-2.50976	0.986665	0.0245938	0.991521	34	23
	Species	6-12 mo	race_ethnicity	Other	Streptococcus sp000187445	0.0219837	0.999355	-3.60962	1.57581	0.0219837	0.991521	NA	NA	NA	NA	34	12
	Species	6-12 mo	race_ethnicity	Other	Streptococcus sp900543065	0.0444	0.999355	-2.63393	1.31022	0.0444	0.991521	NA	NA	NA	NA	34	8
	Species	6-12 mo	has_pets	Y	Veillonella atypica	0.00971114	0.999355	-0.971722	0.892388	0.276197	0.991521	-4.9377	0.752436	0.00486741	0.991521	34	13
	Genus	6-12 mo	majority_solids	Y	Anaerotruncus	0.042696	0.996644	3.13585	1.54729	0.042696	0.999277	NA	NA	NA	NA	34	5
	Genus	6-12 mo	majority_solids	Y	Bifidobacterium	0.0406969	0.996644	-0.582261	2.18585	0.789949	0.999277	-1.70807	0.719082	0.0205598	0.999277	34	32
	Genus	6-12 mo	has_siblings	Y	Clostridioides	0.0268558	0.996644	2.44002	1.10228	0.0268558	0.999277	NA	NA	NA	NA	34	13
	Genus	6-12 mo	sex	M	Enterococcus_D	0.0288015	0.996644	-0.904169	0.905868	0.318219	0.999277	-2.61238	0.697423	0.014506	0.999277	34	14
	Genus	6-12 mo	Cohort2	Case	Fusicatenibacter	0.0409459	0.996644	-1.8202	0.890475	0.0409459	0.999277	NA	NA	NA	NA	34	8
	Genus	6-12 mo	majority_solids	Y	Ruminococcus_B	0.0374336	0.996644	2.86304	1.94345	0.140705	0.999277	-2.97069	1.21561	0.0188953	0.999277	34	23
	Genus	6-12 mo	sex	M	Ruminococcus_B	0.0294412	0.996644	0.420771	0.842742	0.617577	0.999277	-2.52571	0.940142	0.0148306	0.999277	34	23
	Family	6-12 mo	has_siblings	Y	Ruminococcaceae	0.00908188	0.99097	4.09855	1.44458	0.0045513	0.962599	-3.21214	2.49791	0.22169	1	34	13
	Family	6-12 mo	majority_solids	Y	Bifidobacteriaceae	0.00458696	0.99097	-0.582261	2.18585	0.789949	1	-1.71285	0.720925	0.00229612	0.962599	34	32
	Family	6-12 mo	sex	M	Ruminococcaceae	0.0323075	0.99097	0.945549	1.06901	0.376421	1	-5.47295	1.32634	0.0162864	1	34	13
	Functional	6-12 mo	Cohort2	Case	K01895	0.0229801	0.592728	2.54997	1.00973	0.0115568	0.607906	-0.808814	1.0181	0.628924	1	34	18
	Functional	6-12 mo	sex	M	K02858	0.0293665	0.648519	-2.9854	1.22482	0.0147927	0.668228	0.994114	0.983259	0.50993	1	34	17
	Functional	6-12 mo	sex	M	K01895	0.0326327	0.682298	-2.88266	1.20174	0.0164517	0.713106	0.739514	1.12514	0.715693	1	34	18
	Functional	6-12 mo	Cohort2	Case	K00932	0.0417866	0.771098	2.14214	0.928984	0.0211163	0.792888	1.09888	1.39616	0.342259	1	34	18
	Functional	6-12 mo	race_ethnicity	Other	K10954	0.0486333	0.803653	3.03639	1.35112	0.0246197	0.876021	0.574128	1.94216	0.764039	1	34	13
	Functional	6-12 mo	sex	M	K18590	0.0296441	0.648519	2.11206	0.971145	0.0296441	0.896902	NA	NA	NA	NA	34	11
	Functional	6-12 mo	has_siblings	Y	K01844	0.0490076	0.803653	2.43395	1.23643	0.0490076	0.979506	NA	NA	NA	NA	34	5
	Functional	6-12 mo	majority_solids	Y	GH129	0.0091821	0.357776	-0.163742	2.16545	0.939725	1	-2.93396	1.11201	0.00460164	0.342822	34	32
	Functional	6-12 mo	has_pets	Y	GH26	0.0416466	0.771098	-0.00975968	0.914009	0.99148	1	-2.75559	0.986524	0.0210448	0.792888	34	25
	Functional	6-12 mo	has_pets	Y	K01908	0.0185542	0.53355	-0.298898	0.860576	0.728348	1	-2.1708	0.466725	0.00932055	0.541134	34	14
	Functional	6-12 mo	has_siblings	Y	K01908	0.00417601	0.208485	0.0975649	0.932091	0.916635	1	-3.65879	0.63796	0.00209019	0.20827	34	14
	Functional	6-12 mo	race_ethnicity	Other	K01908	0.0266886	0.633122	0.25329	0.926725	0.784609	1	-1.80525	0.460792	0.0134346	0.653632	34	14
	Functional	6-12 mo	sex	M	K01908	0.00956621	0.357776	-0.488742	0.758901	0.519567	1	-2.92125	0.669104	0.0047946	0.346373	34	14
	Functional	6-12 mo	has_siblings	Y	K02227	0.0485774	0.803653	-0.972104	1.34794	0.470799	1	2.09575	0.81933	0.0245911	0.876021	34	32
	Functional	6-12 mo	Cohort2	Case	K11752	0.000871323	0.0760597	-0.496009	1.11843	0.657415	1	1.07698	0.32792	0.000435757	0.0829188	34	33
	Functional	6-12 mo	sex	M	K11752	0.00593552	0.277486	-0.319915	1.19085	0.788204	1	-0.820778	0.336992	0.00297218	0.25306	34	33
	Functional	6-12 mo	Cohort2	Case	K14652	0.0127328	0.428504	-0.496009	1.11843	0.657415	1	1.51886	0.60242	0.0063868	0.435032	34	33
	Functional	6-12 mo	has_siblings	Y	K23352	0.0238235	0.604067	-0.3396	1.08277	0.753794	1	2.06752	0.702699	0.0119836	0.607906	34	29
	Functional	6-12 mo	majority_solids	Y	CBM48	0.0031923	0.176877	NA	NA	NA	NA	-0.896051	0.436736	0.0031923	0.262429	34	34
	Functional	6-12 mo	majority_solids	Y	GH112	0.0382445	0.743036	NA	NA	NA	NA	-1.22828	0.82051	0.0382445	0.949739	34	34
	Functional	6-12 mo	majority_solids	Y	GH13	0.00953341	0.357776	NA	NA	NA	NA	-0.697348	0.439529	0.00953341	0.541134	34	34
	Functional	6-12 mo	has_pets	Y	GH2	0.00827381	0.353646	NA	NA	NA	NA	0.423648	0.209531	0.00827381	0.519073	34	34
	Functional	6-12 mo	race_ethnicity	Other	GH2	0.0189798	0.53355	NA	NA	NA	NA	0.566007	0.229303	0.0189798	0.7782	34	34
	Functional	6-12 mo	Cohort2	Case	GH20	0.00418085	0.208485	NA	NA	NA	NA	0.595449	0.270961	0.00418085	0.321521	34	34
	Functional	6-12 mo	Cohort2	Case	GH29	0.0192591	0.53355	NA	NA	NA	NA	1.56445	0.741532	0.0192591	0.7782	34	34
	Functional	6-12 mo	sex	M	GH29	0.0262161	0.633122	NA	NA	NA	NA	-1.49515	0.763696	0.0262161	0.896902	34	34
	Functional	6-12 mo	race_ethnicity	Other	GH32	0.0391171	0.750246	NA	NA	NA	NA	-0.975796	0.414786	0.0391171	0.955952	34	34
	Functional	6-12 mo	Cohort2	Case	GH33	0.0140358	0.45647	NA	NA	NA	NA	1.06766	0.511736	0.0140358	0.668228	34	34
	Functional	6-12 mo	majority_solids	Y	GH36	0.000463012	0.0560355	NA	NA	NA	NA	-0.741138	0.304417	0.000463012	0.0829188	34	34
	Functional	6-12 mo	majority_solids	Y	GH42	0.0100921	0.359472	NA	NA	NA	NA	-1.4414	0.718915	0.0100921	0.54681	34	34
	Functional	6-12 mo	sex	M	GH42	0.0471237	0.803653	NA	NA	NA	NA	-0.571867	0.420783	0.0471237	0.979506	34	34
	Functional	6-12 mo	majority_solids	Y	K00016	0.00164585	0.117247	NA	NA	NA	NA	-1.77686	0.656803	0.00164585	0.186843	34	34
	Functional	6-12 mo	majority_solids	Y	K00052	0.0007625	0.0712937	NA	NA	NA	NA	-0.682083	0.3074	0.0007625	0.106929	34	34
	Functional	6-12 mo	sex	M	K00052	0.0072279	0.318028	NA	NA	NA	NA	-0.247242	0.179922	0.0072279	0.465711	34	34
	Functional	6-12 mo	majority_solids	Y	K00053	0.0025643	0.159842	NA	NA	NA	NA	-1.15148	0.503586	0.0025643	0.244532	34	34
	Functional	6-12 mo	has_pets	Y	K00262	0.0422661	0.771098	NA	NA	NA	NA	0.169324	0.164209	0.0422661	0.978275	34	34
	Functional	6-12 mo	majority_solids	Y	K00262	0.000307591	0.0495522	NA	NA	NA	NA	-0.57182	0.248722	0.000307591	0.0789655	34	34
	Functional	6-12 mo	majority_solids	Y	K00287	0.000135736	0.0390413	NA	NA	NA	NA	-0.918499	0.309716	0.000135736	0.0622155	34	34
	Functional	6-12 mo	sex	M	K00287	0.0460705	0.803653	NA	NA	NA	NA	-0.0872422	0.181278	0.0460705	0.979506	34	34
	Functional	6-12 mo	Cohort2	Case	K00382	0.0119847	0.416957	NA	NA	NA	NA	0.578665	0.31336	0.0119847	0.607906	34	34
	Functional	6-12 mo	race_ethnicity	Other	K00382	0.0270854	0.633122	NA	NA	NA	NA	-1.01038	0.398382	0.0270854	0.896902	34	34
	Functional	6-12 mo	majority_solids	Y	K00611	0.00106713	0.0840227	NA	NA	NA	NA	-0.719493	0.330891	0.00106713	0.133897	34	34
	Functional	6-12 mo	sex	M	K00611	0.00953273	0.357776	NA	NA	NA	NA	-0.259087	0.193672	0.00953273	0.541134	34	34
	Functional	6-12 mo	Cohort2	Case	K00656	0.0128895	0.428504	NA	NA	NA	NA	0.0432823	0.0959422	0.0128895	0.640178	34	34
	Functional	6-12 mo	has_pets	Y	K00656	0.0212856	0.558653	NA	NA	NA	NA	0.114731	0.111456	0.0212856	0.792888	34	34
	Functional	6-12 mo	has_siblings	Y	K00656	0.0404048	0.765135	NA	NA	NA	NA	-0.225517	0.117324	0.0404048	0.963252	34	34
	Functional	6-12 mo	majority_solids	Y	K00656	7.80765e-05	0.0292006	NA	NA	NA	NA	-0.399661	0.168818	7.80765e-05	0.0465336	34	34
	Functional	6-12 mo	sex	M	K00656	0.0244999	0.610865	NA	NA	NA	NA	0.0345125	0.09881	0.0244999	0.876021	34	34
	Functional	6-12 mo	Cohort2	Case	K00793	0.0299116	0.648519	NA	NA	NA	NA	0.926547	0.526701	0.0299116	0.896902	34	34
	Functional	6-12 mo	sex	M	K00793	0.0182695	0.53355	NA	NA	NA	NA	-1.06385	0.542444	0.0182695	0.77776	34	34
	Functional	6-12 mo	Cohort2	Case	K00794	0.0297867	0.648519	NA	NA	NA	NA	1.01933	0.567225	0.0297867	0.896902	34	34
	Functional	6-12 mo	sex	M	K00794	0.016379	0.500061	NA	NA	NA	NA	-1.19844	0.58418	0.016379	0.713106	34	34
	Functional	6-12 mo	majority_solids	Y	K00812	0.00397637	0.208485	NA	NA	NA	NA	-1.03331	0.493652	0.00397637	0.315989	34	34
	Functional	6-12 mo	majority_solids	Y	K00826	0.000183051	0.0391206	NA	NA	NA	NA	-0.568519	0.232113	0.000183051	0.0623419	34	34
	Functional	6-12 mo	sex	M	K00826	0.00550564	0.265692	NA	NA	NA	NA	-0.146929	0.135856	0.00550564	0.386043	34	34
	Functional	6-12 mo	Cohort2	Case	K00925	0.0496974	0.803653	NA	NA	NA	NA	0.0253713	0.135686	0.0496974	0.979506	34	34
	Functional	6-12 mo	has_siblings	Y	K00925	0.0191655	0.53355	NA	NA	NA	NA	-0.37695	0.165925	0.0191655	0.7782	34	34
	Functional	6-12 mo	majority_solids	Y	K00925	0.000301679	0.0495522	NA	NA	NA	NA	-0.543393	0.238752	0.000301679	0.0789655	34	34
	Functional	6-12 mo	sex	M	K00925	0.0465641	0.803653	NA	NA	NA	NA	-0.008546	0.139742	0.0465641	0.979506	34	34
	Functional	6-12 mo	majority_solids	Y	K01649	0.00283103	0.16315	NA	NA	NA	NA	-0.624239	0.340527	0.00283103	0.250363	34	34
	Functional	6-12 mo	has_siblings	Y	K01652	0.0286335	0.648519	NA	NA	NA	NA	-0.330499	0.159039	0.0286335	0.896902	34	34
	Functional	6-12 mo	majority_solids	Y	K01652	0.00128873	0.0963968	NA	NA	NA	NA	-0.360731	0.228842	0.00128873	0.153616	34	34
	Functional	6-12 mo	sex	M	K01652	0.0147094	0.463004	NA	NA	NA	NA	-0.0788483	0.133942	0.0147094	0.668228	34	34
	Functional	6-12 mo	majority_solids	Y	K01653	0.000439887	0.0560355	NA	NA	NA	NA	-0.389957	0.205234	0.000439887	0.0829188	34	34
	Functional	6-12 mo	sex	M	K01653	0.0148557	0.463004	NA	NA	NA	NA	-0.0424117	0.120124	0.0148557	0.668228	34	34
	Functional	6-12 mo	Cohort2	Case	K01687	0.0264877	0.633122	NA	NA	NA	NA	0.000831834	0.0952934	0.0264877	0.896902	34	34
	Functional	6-12 mo	majority_solids	Y	K01687	4.43424e-05	0.0257103	NA	NA	NA	NA	-0.429338	0.167677	4.43424e-05	0.0409715	34	34
	Functional	6-12 mo	sex	M	K01687	0.00205666	0.136375	NA	NA	NA	NA	-0.0967095	0.0981418	0.00205666	0.20827	34	34
	Functional	6-12 mo	majority_solids	Y	K01703	0.00209668	0.136375	NA	NA	NA	NA	-0.5389	0.302624	0.00209668	0.20827	34	34
	Functional	6-12 mo	has_siblings	Y	K01752	0.0336332	0.682298	NA	NA	NA	NA	-0.378909	0.191792	0.0336332	0.896902	34	34
	Functional	6-12 mo	majority_solids	Y	K01752	0.000656711	0.0701742	NA	NA	NA	NA	-0.590083	0.275971	0.000656711	0.104373	34	34
	Functional	6-12 mo	sex	M	K01752	0.0342358	0.68289	NA	NA	NA	NA	-0.0715093	0.161527	0.0342358	0.896902	34	34
	Functional	6-12 mo	Cohort2	Case	K01755	0.0333058	0.682298	NA	NA	NA	NA	0.0482702	0.131746	0.0333058	0.896902	34	34
	Functional	6-12 mo	has_pets	Y	K01755	0.0466247	0.803653	NA	NA	NA	NA	0.135384	0.153049	0.0466247	0.979506	34	34
	Functional	6-12 mo	has_siblings	Y	K01755	0.0375107	0.738368	NA	NA	NA	NA	-0.308891	0.161107	0.0375107	0.94132	34	34
	Functional	6-12 mo	majority_solids	Y	K01755	0.000156583	0.0390413	NA	NA	NA	NA	-0.584155	0.231818	0.000156583	0.0622155	34	34
	Functional	6-12 mo	sex	M	K01755	0.00989003	0.359472	NA	NA	NA	NA	-0.104483	0.135684	0.00989003	0.54681	34	34
	Functional	6-12 mo	has_siblings	Y	K01760	0.0335536	0.682298	NA	NA	NA	NA	-1.6246	0.764046	0.0335536	0.896902	34	34
	Functional	6-12 mo	majority_solids	Y	K01760	0.0209038	0.558431	NA	NA	NA	NA	-2.14343	1.09939	0.0209038	0.792888	34	34
	Functional	6-12 mo	Cohort2	Case	K01940	0.0203522	0.55358	NA	NA	NA	NA	0.0905566	0.134244	0.0203522	0.792888	34	34
	Functional	6-12 mo	majority_solids	Y	K01940	0.000486939	0.0560355	NA	NA	NA	NA	-0.488952	0.236214	0.000486939	0.0829188	34	34
	Functional	6-12 mo	sex	M	K01940	0.00945152	0.357776	NA	NA	NA	NA	-0.115618	0.138257	0.00945152	0.541134	34	34
	Functional	6-12 mo	majority_solids	Y	K02548	0.00283549	0.16315	NA	NA	NA	NA	-1.07899	0.487148	0.00283549	0.250363	34	34
	Functional	6-12 mo	has_pets	Y	K03699	0.0456282	0.803653	NA	NA	NA	NA	0.151814	0.160081	0.0456282	0.979506	34	34
	Functional	6-12 mo	majority_solids	Y	K03699	0.000331231	0.0495522	NA	NA	NA	NA	-0.55012	0.24247	0.000331231	0.0789655	34	34
	Functional	6-12 mo	sex	M	K03699	0.03375	0.682298	NA	NA	NA	NA	-0.0327441	0.141918	0.03375	0.896902	34	34
	Functional	6-12 mo	majority_solids	Y	K11068	0.00673982	0.305539	NA	NA	NA	NA	-0.962298	0.506021	0.00673982	0.446326	34	34
	Functional	6-12 mo	majority_solids	Y	K11358	0.000915157	0.0760597	NA	NA	NA	NA	-1.25202	0.469534	0.000915157	0.121207	34	34
	Functional	6-12 mo	Cohort2	Case	K14155	0.0007037	0.0701823	NA	NA	NA	NA	0.346194	0.143076	0.0007037	0.104851	34	34
	Functional	6-12 mo	has_siblings	Y	K14155	0.0475307	0.803653	NA	NA	NA	NA	-0.314548	0.174962	0.0475307	0.979506	34	34
	Functional	6-12 mo	majority_solids	Y	K14155	1.26988e-05	0.0189975	NA	NA	NA	NA	-0.919917	0.251754	1.26988e-05	0.030274	34	34
	Functional	6-12 mo	sex	M	K14155	5.15582e-05	0.0257103	NA	NA	NA	NA	-0.475454	0.147353	5.15582e-05	0.0409715	34	34
	Species	12-36 mo	has_siblings	Y	Acetatifactor sp900066565	0.0254666	0.995508	-0.364191	0.682821	0.593782	1	2.59643	0.982498	0.0128154	1	42	23
	Species	12-36 mo	has_siblings	Y	Agathobaculum butyriciproducens	0.0100685	0.995508	2.17782	0.776676	0.00504696	1	-0.5667	0.890426	0.751386	1	42	23
	Species	12-36 mo	has_siblings	Y	Alistipes finegoldii	0.0406108	0.995508	2.05536	1.00385	0.0406108	1	NA	NA	NA	NA	42	9
	Species	12-36 mo	has_pets	Y	Alistipes putredinis	0.0482492	0.995508	-1.53889	0.779117	0.0482492	1	NA	NA	NA	NA	42	10
	Species	12-36 mo	sex	M	Anaeroglobus micronuciformis	0.0340229	0.995508	2.16781	1.02265	0.0340229	1	NA	NA	NA	NA	42	5
	Species	12-36 mo	has_pets	Y	Bacteroides caccae	0.0250779	0.995508	-2.03389	0.815398	0.0126186	1	-2.03441	2.35798	0.502468	1	42	12
	Species	12-36 mo	delivery_mode	Vaginal	Bacteroides uniformis	0.0410789	0.995508	-0.943174	0.690734	0.172106	1	3.68827	1.3846	0.0207549	1	42	19
	Species	12-36 mo	delivery_mode	Vaginal	Bifidobacterium breve	0.0258653	0.995508	0.249343	0.620705	0.687898	1	2.69064	1.00181	0.0130174	1	42	26
	Species	12-36 mo	sex	M	Bifidobacterium catenulatum	0.0217573	0.995508	2.2729	0.893206	0.0109385	1	1.35569	0.810847	0.193275	1	42	13
	Species	12-36 mo	has_siblings	Y	Bifidobacterium kashiwanohense	0.0263668	0.995508	2.30772	1.03916	0.0263668	1	NA	NA	NA	NA	42	9
	Species	12-36 mo	sex	M	Bifidobacterium kashiwanohense	0.0444042	0.995508	1.75674	0.873887	0.0444042	1	NA	NA	NA	NA	42	9
	Species	12-36 mo	has_siblings	Y	Bifidobacterium pseudocatenulatum	0.0177998	0.995508	2.31218	0.884419	0.00893988	1	0.296733	1.67939	0.739475	1	42	22
	Species	12-36 mo	Cohort	FA	Blautia_A faecis	0.00154068	0.995508	-0.674386	0.760456	0.375177	1	-4.11047	0.910646	0.000770635	1	42	26
	Species	12-36 mo	has_siblings	Y	Blautia_A faecis	0.0213675	0.995508	0.713402	0.690878	0.30179	1	1.94543	0.739766	0.0107415	1	42	26
	Species	12-36 mo	Cohort	FA	Clostridioides difficile	0.0387881	0.995508	1.92823	0.933121	0.0387881	1	NA	NA	NA	NA	42	6
	Species	12-36 mo	has_siblings	Y	Clostridium_AQ innocuum	0.0438022	0.995508	-1.8015	0.787419	0.0221463	1	0.822281	0.728294	0.165816	1	42	25
	Species	12-36 mo	delivery_mode	Vaginal	Dorea_A longicatena_B	0.0124309	0.995508	0.34121	0.660288	0.605323	1	7.45983	1.08042	0.00623488	1	42	12
	Species	12-36 mo	has_pets	Y	Dorea_A longicatena_B	0.00729932	0.995508	0.0905818	0.690392	0.895614	1	5.97602	0.672013	0.00365634	1	42	12
	Species	12-36 mo	has_siblings	Y	Dorea_A longicatena_B	0.00565229	0.995508	0.23008	0.701684	0.74299	1	-5.08203	0.482072	0.00283015	1	42	12
	Species	12-36 mo	race_ethnicity	Other	Dorea_A longicatena_B	0.0127509	0.995508	-1.30045	0.888694	0.143379	1	7.39169	1.07714	0.00639588	1	42	12
	Species	12-36 mo	sex	M	Dorea_A longicatena_B	0.00477903	0.995508	-0.0224042	0.669698	0.973312	1	-9.77646	0.986722	0.00239237	1	42	12
	Species	12-36 mo	has_siblings	Y	Enterocloster bolteae	0.0286329	0.995508	-0.805624	0.706339	0.254052	1	-2.28018	0.705316	0.0144204	1	42	27
	Species	12-36 mo	has_siblings	Y	Faecalibacterium prausnitzii	0.0171939	0.995508	2.48835	0.947509	0.00863424	1	0.251792	0.890112	0.566136	1	42	29
	Species	12-36 mo	race_ethnicity	Other	Faecalibacterium prausnitzii	0.0364371	0.995508	-2.26763	0.961791	0.0183876	1	-0.291802	0.941178	0.838429	1	42	29
	Species	12-36 mo	Cohort	FA	Faecalibacterium prausnitzii_A	0.0453531	0.995508	-2.2046	1.10155	0.0453531	1	NA	NA	NA	NA	42	13
	Species	12-36 mo	has_siblings	Y	Faecalibacterium prausnitzii_C	0.0318442	0.995508	2.04439	0.849084	0.0160509	1	-0.204862	1.25653	0.957073	1	42	28
	Species	12-36 mo	Cohort	FA	Faecalibacterium prausnitzii_D	0.03504	0.995508	-2.50698	1.05676	0.0176762	1	1.39719	1.28481	0.242985	1	42	32
	Species	12-36 mo	has_siblings	Y	Faecalibacterium prausnitzii_D	0.0199659	0.995508	2.568	0.997404	0.0100333	1	-0.614075	1.11044	0.763793	1	42	32
	Species	12-36 mo	has_siblings	Y	Faecalibacterium prausnitzii_G	0.0102413	0.995508	2.49011	0.889796	0.00513382	1	1.1056	0.954134	0.170958	1	42	29
	Species	12-36 mo	has_siblings	Y	Faecalibacterium sp900539885	0.0264988	0.995508	2.06576	0.834783	0.0133384	1	-4.66895	1.78397	0.0372052	1	42	17
	Species	12-36 mo	Cohort	FA	Intestinibacter bartlettii	0.0248537	0.995508	-1.15159	0.812767	0.156518	1	1.36578	0.482619	0.012505	1	42	31
	Species	12-36 mo	has_siblings	Y	Phocaeicola dorei	0.0470105	0.995508	0.113044	0.646839	0.861265	1	-3.6938	1.31755	0.0237882	1	42	22
	Species	12-36 mo	delivery_mode	Vaginal	Phocaeicola vulgatus	0.0243306	0.995508	0.374347	0.618243	0.544846	1	-2.54261	0.813092	0.0122402	1	42	25
	Species	12-36 mo	has_pets	Y	Ruminococcus_D bicirculans	0.0445773	0.995508	-0.0163498	0.643644	0.979734	1	1.73711	0.637451	0.0225427	1	42	18
	Species	12-36 mo	Cohort	AD	Streptococcus sp001556435	0.0450047	0.995508	1.40742	1.12808	0.212169	1	2.62076	1.05811	0.0227614	1	42	19
	Species	12-36 mo	delivery_mode	Vaginal	Veillonella dispar_A	0.0199803	0.995508	2.38833	1.02648	0.0199803	1	NA	NA	NA	NA	42	8
	Genus	12-36 mo	has_siblings	Y	Acetatifactor	0.0223938	0.994531	-0.471981	0.702791	0.50185	0.99645	2.52236	0.829648	0.0112603	0.99645	42	25
	Genus	12-36 mo	Cohort	FA	Agathobacter	0.0183383	0.994531	-0.953956	0.845303	0.259093	0.99645	3.30459	1.23241	0.00921156	0.99645	42	29
	Genus	12-36 mo	sex	M	Anaeroglobus	0.0340229	0.994531	2.16781	1.02265	0.0340229	0.99645	NA	NA	NA	NA	42	5
	Genus	12-36 mo	delivery_mode	Vaginal	Butyrivibrio_A	0.0165923	0.994531	-0.423479	0.675501	0.530718	0.99645	0.741387	0.12613	0.00833088	0.99645	42	14
	Genus	12-36 mo	Cohort	FA	Clostridioides	0.0387881	0.994531	1.92823	0.933121	0.0387881	0.99645	NA	NA	NA	NA	42	6
	Genus	12-36 mo	nohost_reads	nohost_reads	Clostridium	0.04834	0.994531	-1.14887	0.51068	0.0244694	0.99645	0.521707	0.807056	0.491786	0.99645	42	32
	Genus	12-36 mo	has_pets	Y	Clostridium_Q	0.0350917	0.994531	1.87805	0.791832	0.0177026	0.99645	0.0306959	0.595186	0.768065	0.99645	42	32
	Genus	12-36 mo	has_siblings	Y	Evtepia	0.0449132	0.994531	1.9714	0.983013	0.0449132	0.99645	NA	NA	NA	NA	42	9
	Genus	12-36 mo	race_ethnicity	Other	Faecalibacillus	0.0338619	0.994531	-1.21013	0.792649	0.126838	0.99645	-2.47688	0.818438	0.0170767	0.99645	42	19
	Genus	12-36 mo	has_siblings	Y	Faecalibacterium	0.0157478	0.994531	2.67902	1.00863	0.00790514	0.99645	0.785436	0.620201	0.275112	0.99645	42	34
	Genus	12-36 mo	has_siblings	Y	Faecalimonas	0.0304605	0.994531	-0.567479	0.814749	0.486111	0.99645	-2.1085	0.764461	0.015348	0.99645	42	25
	Genus	12-36 mo	delivery_mode	Vaginal	Gemmiger	0.00393874	0.994531	0.382453	0.631643	0.544854	0.99645	-2.52737	0.489903	0.00197131	0.99645	42	20
	Genus	12-36 mo	has_siblings	Y	Gemmiger	0.0125536	0.994531	0.605	0.657918	0.3578	0.99645	1.90668	0.505753	0.00629664	0.99645	42	20
	Genus	12-36 mo	race_ethnicity	Other	Haemophilus_D	0.0294775	0.994531	0.388001	0.759524	0.609457	0.99645	-2.72765	0.699111	0.014849	0.99645	42	14
	Genus	12-36 mo	Cohort	FA	Hungatella	0.0318489	0.994531	-0.408627	0.834463	0.624354	0.99645	1.75201	0.742804	0.0160533	0.99645	42	29
	Genus	12-36 mo	Cohort	FA	Escherichia	0.0391808	0.994531	-0.00207423	0.807136	0.99795	1	1.85001	0.816384	0.0197861	0.99645	42	29
	Genus	12-36 mo	Cohort	FA	Gemmiger	0.000223476	0.173417	-0.339838	0.761252	0.655294	0.99645	-3.6191	0.561607	0.000223476	0.29253	42	20
	Genus	12-36 mo	has_siblings	Y	Enterocloster	0.0053982	0.994531	NA	NA	NA	NA	-1.65277	0.529714	0.0053982	0.99645	42	42
	Family	12-36 mo	has_siblings	Y	CAG-508	0.0131103	0.997742	2.54095	1.02426	0.0131103	1	NA	NA	NA	NA	42	12
	Family	12-36 mo	Cohort	FA	Pasteurellaceae	0.0188683	0.997742	1.18601	0.779751	0.128256	1	3.00407	0.790594	0.00947907	1	42	15
	Family	12-36 mo	race_ethnicity	Other	Pasteurellaceae	0.0331312	0.997742	0.248367	0.755611	0.742385	1	-2.59463	0.684269	0.0167051	1	42	15
	Family	12-36 mo	has_siblings	Y	Ruminococcaceae	0.0213876	0.997742	2.07545	0.920944	0.0242204	1	1.93082	0.592336	0.0107516	1	42	37
	Functional	12-36 mo	has_siblings	Y	CBM4	0.0378958	0.995268	0.947461	0.97145	0.329408	0.999082	1.17612	0.535732	0.0191309	0.999082	42	39
	Functional	12-36 mo	Cohort	FA	CBM41	0.0488356	0.995268	0.395541	0.904656	0.661946	0.999082	1.99577	0.800613	0.0247234	0.999082	42	33
	Functional	12-36 mo	has_siblings	Y	CBM82	0.0261336	0.995268	2.19331	0.884543	0.0131533	0.999082	-0.857773	0.943576	0.469934	0.999082	42	26
	Functional	12-36 mo	race_ethnicity	Other	GH89	0.0060089	0.995268	0.283134	1.23619	0.818839	0.999082	1.80333	0.525119	0.00300898	0.999082	42	41
	Functional	12-36 mo	has_siblings	Y	K00074	0.00793329	0.995268	0.582386	1.01704	0.566896	0.999082	0.662289	0.256834	0.00397454	0.999082	42	41
	Functional	12-36 mo	race_ethnicity	Other	K00074	0.0280761	0.995268	0.521259	1.25508	0.677909	0.999082	-0.654972	0.285145	0.014138	0.999082	42	41
	Functional	12-36 mo	Cohort	FA	K00169	0.0162426	0.995268	-0.0542067	0.87756	0.950746	0.999082	-1.45516	0.525662	0.00815455	0.999082	42	35
	Functional	12-36 mo	has_siblings	Y	K00248	0.0335581	0.995268	1.14073	0.999474	0.253734	0.999082	0.571877	0.282005	0.0169222	0.999082	42	40
	Functional	12-36 mo	Cohort	FA	K00371	0.0467284	0.995268	2.2256	0.983528	0.0236437	0.999082	0.370092	0.816086	0.718234	0.999082	42	25
	Functional	12-36 mo	delivery_mode	Vaginal	K00626	0.0420043	0.995268	-0.531248	1.03014	0.606061	0.999082	-0.696559	0.259787	0.0212274	0.999082	42	41
	Functional	12-36 mo	has_siblings	Y	K00626	0.0177891	0.995268	0.582386	1.01704	0.566896	0.999082	0.620299	0.271937	0.00893445	0.999082	42	41
	Functional	12-36 mo	has_siblings	Y	K01699	0.0283272	0.995268	-1.76991	0.72226	0.0142654	0.999082	-0.820066	0.710692	0.376337	0.999082	42	19
	Functional	12-36 mo	sex	M	K01847	0.0123159	0.995268	1.15533	1.06604	0.278475	0.999082	-1.12931	0.400499	0.00617701	0.999082	42	40
	Functional	12-36 mo	race_ethnicity	Other	K02226	0.0230047	0.995268	0.101083	1.03517	0.922211	0.999082	-1.06144	0.428667	0.0115693	0.999082	42	39
	Functional	12-36 mo	Cohort	FA	K02567	0.036207	0.995268	2.15224	1.02752	0.036207	0.999082	30.7887	NA	NA	NA	42	7
	Functional	12-36 mo	Cohort	FA	K02858	0.0339777	0.995268	2.59245	1.08754	0.0171357	0.999082	1.79831	2.8373	0.604243	0.999082	42	10
	Functional	12-36 mo	Cohort	FA	K03736	0.0288986	0.995268	0.0672557	0.784737	0.931701	0.999082	1.88578	0.63142	0.0145552	0.999082	42	21
	Functional	12-36 mo	nohost_reads	nohost_reads	K03736	0.0390385	0.995268	0.669078	0.421812	0.112694	0.999082	-0.587823	0.24312	0.0197135	0.999082	42	21
	Functional	12-36 mo	Cohort	FA	K11258	0.004156	0.995268	2.96187	1.03343	0.004156	0.999082	3.17152	NA	NA	NA	42	8
	Functional	12-36 mo	sex	M	K11381	0.0440434	0.995268	-0.872302	0.683526	0.201892	0.999082	-1.12996	0.469399	0.0222697	0.999082	42	26
	Functional	12-36 mo	delivery_mode	Vaginal	K13919	0.0271172	0.995268	1.91973	0.778387	0.0136518	0.999082	0.494955	1.16841	0.654295	0.999082	42	15
	Functional	12-36 mo	has_pets	Y	K13920	0.0273853	0.995268	1.06158	0.973409	0.275458	0.999082	-1.1295	0.441797	0.0137877	0.999082	42	40
	Functional	12-36 mo	has_siblings	Y	K13920	0.0384431	0.995268	0.0852626	0.998267	0.931935	0.999082	-1.24891	0.436141	0.0194099	0.999082	42	40
	Functional	12-36 mo	nohost_reads	nohost_reads	K13920	0.00804898	0.995268	-0.0378655	0.42626	0.929216	0.999082	-0.66035	0.232969	0.00403262	0.999082	42	40
	Functional	12-36 mo	race_ethnicity	Other	K15023	0.0334409	0.995268	-0.691715	0.963431	0.472776	0.999082	-1.01288	0.436254	0.0168626	0.999082	42	39
	Functional	12-36 mo	delivery_mode	Vaginal	K18120	0.0378978	0.995268	1.53772	0.656319	0.0191319	0.999082	0.972306	0.629972	0.125807	0.999082	42	23
	Functional	12-36 mo	has_siblings	Y	K18590	0.0389703	0.995268	0.872183	0.859755	0.310365	0.999082	1.10068	0.501759	0.0196788	0.999082	42	34
	Functional	12-36 mo	delivery_mode	Vaginal	CBM34	0.0272783	0.995268	NA	NA	NA	NA	-0.688849	0.269752	0.0272783	0.999082	42	42
	Functional	12-36 mo	Cohort	FA	GH115	0.0224631	0.995268	NA	NA	NA	NA	-1.20251	0.524869	0.0224631	0.999082	42	42
	Functional	12-36 mo	sex	M	GH115	0.0273753	0.995268	NA	NA	NA	NA	-0.980022	0.446414	0.0273753	0.999082	42	42
	Functional	12-36 mo	has_siblings	Y	GH136	0.00696685	0.995268	NA	NA	NA	NA	-1.39146	0.422539	0.00696685	0.999082	42	42
	Functional	12-36 mo	nohost_reads	nohost_reads	GH136	0.0383494	0.995268	NA	NA	NA	NA	0.563415	0.221294	0.0383494	0.999082	42	42
	Functional	12-36 mo	race_ethnicity	Other	GH20	0.0233889	0.995268	NA	NA	NA	NA	0.885907	0.321949	0.0233889	0.999082	42	42
	Functional	12-36 mo	Cohort	AD	GH29	0.039274	0.995268	NA	NA	NA	NA	-0.949744	0.464705	0.039274	0.999082	42	42
	Functional	12-36 mo	Cohort	AD	GH35	0.041607	0.995268	NA	NA	NA	NA	-1.20522	0.592516	0.041607	0.999082	42	42
	Functional	12-36 mo	Cohort	AD	GH53	0.0323462	0.995268	NA	NA	NA	NA	0.951259	0.391522	0.0323462	0.999082	42	42
	Functional	12-36 mo	has_siblings	Y	GH84	0.0487045	0.995268	NA	NA	NA	NA	-1.07544	0.442196	0.0487045	0.999082	42	42
	Functional	12-36 mo	has_siblings	Y	K00198	0.0279773	0.995268	NA	NA	NA	NA	-0.887424	0.309266	0.0279773	0.999082	42	42
	Functional	12-36 mo	race_ethnicity	Other	K00625	0.00169346	0.995268	NA	NA	NA	NA	-0.810609	0.258635	0.00169346	0.999082	42	42
	Functional	12-36 mo	race_ethnicity	Other	K00793	0.0183234	0.995268	NA	NA	NA	NA	-0.352602	0.170959	0.0183234	0.999082	42	42
	Functional	12-36 mo	has_siblings	Y	K01195	0.00915487	0.995268	NA	NA	NA	NA	0.928069	0.387255	0.00915487	0.999082	42	42
	Functional	12-36 mo	race_ethnicity	Other	K01442	0.00493097	0.995268	NA	NA	NA	NA	-1.18294	0.421846	0.00493097	0.999082	42	42
	Functional	12-36 mo	Cohort	FA	K01692	0.037541	0.995268	NA	NA	NA	NA	-0.804668	0.395713	0.037541	0.999082	42	42
	Functional	12-36 mo	has_siblings	Y	K01692	0.0014129	0.995268	NA	NA	NA	NA	1.05159	0.340923	0.0014129	0.999082	42	42
	Functional	12-36 mo	race_ethnicity	Other	K01938	0.00860897	0.995268	NA	NA	NA	NA	-0.3587	0.151315	0.00860897	0.999082	42	42
	Functional	12-36 mo	race_ethnicity	Other	K02227	0.040607	0.995268	NA	NA	NA	NA	-0.272624	0.164419	0.040607	0.999082	42	42
	Functional	12-36 mo	race_ethnicity	Other	K02231	0.00523955	0.995268	NA	NA	NA	NA	-0.408198	0.15803	0.00523955	0.999082	42	42
	Functional	12-36 mo	race_ethnicity	Other	K02232	0.0427925	0.995268	NA	NA	NA	NA	-0.28988	0.174648	0.0427925	0.999082	42	42
	Functional	12-36 mo	Cohort	FA	K14652	0.0487972	0.995268	NA	NA	NA	NA	-0.379757	0.20415	0.0487972	0.999082	42	42
	Functional	12-36 mo	race_ethnicity	Other	K14652	0.043868	0.995268	NA	NA	NA	NA	-0.334721	0.19838	0.043868	0.999082	42	42
	Functional	12-36 mo	delivery_mode	Vaginal	K19222	0.0389081	0.995268	NA	NA	NA	NA	0.908683	0.445612	0.0389081	0.999082	42	42
	Functional	12-36 mo	race_ethnicity	Other	K23352	0.0413171	0.995268	NA	NA	NA	NA	-0.405728	0.230335	0.0413171	0.999082	42	42
	Species	12-36 mo	Cohort2	Case	Acetatifactor sp900066365	0.0341259	0.996086	-2.21615	1.04605	0.0341259	0.999202	NA	NA	NA	NA	42	11
	Species	12-36 mo	has_siblings	Y	Acetatifactor sp900066565	0.0223157	0.996086	-0.464087	0.672373	0.490054	0.999202	2.4903	0.939417	0.0112208	0.999202	42	23
	Species	12-36 mo	has_siblings	Y	Agathobaculum butyriciproducens	0.0095705	0.996086	2.19035	0.776617	0.00479676	0.999202	0.24402	0.784676	0.526298	1	42	23
	Species	12-36 mo	has_siblings	Y	Alistipes finegoldii	0.0313745	0.996086	2.27754	1.0582	0.0313745	0.999202	NA	NA	NA	NA	42	9
	Species	12-36 mo	has_pets	Y	Alistipes putredinis	0.0393597	0.996086	-1.64612	0.798928	0.0393597	0.999202	NA	NA	NA	NA	42	10
	Species	12-36 mo	sex	M	Anaeroglobus micronuciformis	0.0240934	0.996086	2.36685	1.0493	0.0240934	0.999202	NA	NA	NA	NA	42	5
	Species	12-36 mo	has_pets	Y	Bacteroides caccae	0.0224147	0.996086	-2.13493	0.842453	0.0112709	0.999202	-2.84396	1.86962	0.235489	0.999202	42	12
	Species	12-36 mo	delivery_mode	Vaginal	Bacteroides uniformis	0.026944	0.996086	-0.802481	0.663374	0.226395	0.999202	3.93805	1.37814	0.013564	0.999202	42	19
	Species	12-36 mo	has_siblings	Y	Bifidobacterium catenulatum	0.0343567	0.996086	2.25741	0.948625	0.0173285	0.999202	0.00882601	0.813549	0.751326	1	42	13
	Species	12-36 mo	sex	M	Bifidobacterium catenulatum	0.0154008	0.996086	2.35003	0.882266	0.00773026	0.999202	1.35569	0.810847	0.202681	0.999202	42	13
	Species	12-36 mo	has_siblings	Y	Bifidobacterium kashiwanohense	0.0187789	0.996086	2.61813	1.11415	0.0187789	0.999202	NA	NA	NA	NA	42	9
	Species	12-36 mo	sex	M	Bifidobacterium kashiwanohense	0.0292332	0.996086	1.92274	0.881858	0.0292332	0.999202	NA	NA	NA	NA	42	9
	Species	12-36 mo	has_siblings	Y	Bifidobacterium pseudocatenulatum	0.0125418	0.996086	2.38522	0.872993	0.00629068	0.999202	0.353664	1.6157	0.70471	1	42	22
	Species	12-36 mo	has_siblings	Y	Bifidobacterium sp002742445	0.0445675	0.996086	2.11694	1.05388	0.0445675	0.999202	NA	NA	NA	NA	42	8
	Species	12-36 mo	has_siblings	Y	Enterocloster bolteae	0.0279378	0.996086	-0.727153	0.691965	0.293327	0.999202	-2.23204	0.705073	0.0140678	0.999202	42	27
	Species	12-36 mo	has_siblings	Y	Faecalibacterium prausnitzii	0.0212121	0.996086	2.48157	0.971809	0.0106629	0.999202	0.143468	0.725303	0.580777	1	42	29
	Species	12-36 mo	race_ethnicity	Other	Faecalibacterium prausnitzii	0.0326704	0.996086	-2.41653	1.0076	0.0164708	0.999202	-0.258121	0.907423	0.90541	1	42	29
	Species	12-36 mo	has_siblings	Y	Faecalibacterium prausnitzii_C	0.036576	0.996086	2.02973	0.861408	0.0184584	0.999202	0.773161	1.07183	0.344828	0.999202	42	28
	Species	12-36 mo	race_ethnicity	Other	Faecalibacterium prausnitzii_C	0.0438533	0.996086	-2.08736	0.912547	0.0221725	0.999202	2.18263	1.33808	0.0994082	0.999202	42	28
	Species	12-36 mo	has_siblings	Y	Faecalibacterium prausnitzii_D	0.0235131	0.996086	2.39521	0.951505	0.0118265	0.999202	-0.523321	1.02168	0.806631	1	42	32
	Species	12-36 mo	has_siblings	Y	Faecalibacterium prausnitzii_G	0.00947949	0.996086	2.62063	0.928166	0.00475103	0.999202	1.11074	0.861311	0.12904	0.999202	42	29
	Species	12-36 mo	has_siblings	Y	Faecalibacterium sp900539885	0.0131371	0.996086	2.30328	0.847768	0.00659024	0.999202	-4.66895	1.78397	0.0365515	0.999202	42	17
	Species	12-36 mo	race_ethnicity	Other	Faecalibacterium sp900539885	0.0456498	0.996086	-2.26737	0.997999	0.0230915	0.999202	-1.71096	2.36974	0.525227	1	42	17
	Species	12-36 mo	Cohort2	Case	KLE1615 sp900066985	0.0421199	0.996086	-1.34114	0.745915	0.0721803	0.999202	-4.05409	1.41948	0.0212865	0.999202	42	18
	Species	12-36 mo	Cohort2	Case	Mediterraneibacter lactaris	0.0400637	0.996086	0.638433	0.765917	0.404533	0.999202	-1.32994	0.270242	0.0202366	0.999202	42	13
	Species	12-36 mo	race_ethnicity	Other	Mediterraneibacter lactaris	0.0139517	0.996086	-1.11665	0.863346	0.195872	0.999202	-1.61283	0.272071	0.00700033	0.999202	42	13
	Species	12-36 mo	delivery_mode	Vaginal	Mediterraneibacter torques	0.0475288	0.996086	-0.733443	0.628735	0.243397	0.999202	3.53617	1.26461	0.0240537	0.999202	42	15
	Species	12-36 mo	has_siblings	Y	Romboutsia timonensis	0.0225421	0.996086	0.870779	0.736038	0.236785	0.999202	2.16433	0.69376	0.0113353	0.999202	42	15
	Species	12-36 mo	sex	M	Romboutsia timonensis	0.00984533	0.996086	0.589316	0.702528	0.401553	0.999202	3.93804	0.917042	0.00493484	0.999202	42	15
	Species	12-36 mo	Cohort2	Case	Streptococcus sp001556435	0.0299963	0.996086	0.546991	0.711873	0.44226	0.999202	2.11536	0.74804	0.0151123	0.999202	42	19
	Species	12-36 mo	delivery_mode	Vaginal	Streptococcus thermophilus	0.0497603	0.996086	-1.53037	0.683701	0.0251976	0.999202	-0.354704	1.07325	0.857001	1	42	21
	Species	12-36 mo	delivery_mode	Vaginal	Veillonella dispar_A	0.0191132	0.996086	2.49021	1.06269	0.0191132	0.999202	NA	NA	NA	NA	42	8
	Species	12-36 mo	Cohort2	Case	Bacteroides thetaiotaomicron	0.0222902	0.996086	-0.404098	0.705328	0.566697	1	-3.53218	1.09494	0.0112079	0.999202	42	19
	Species	12-36 mo	has_siblings	Y	Dorea_A longicatena_B	0.0208832	0.996086	0.278693	0.697033	0.689283	1	-3.22472	0.626063	0.0104967	0.999202	42	12
	Species	12-36 mo	sex	M	Dorea_A longicatena_B	0.0371194	0.996086	-0.0137938	0.680416	0.983826	1	-6.80219	1.80176	0.0187352	0.999202	42	12
	Species	12-36 mo	sex	M	Enterocloster bolteae	0.0384626	0.996086	0.188676	0.667265	0.777361	1	-1.79353	0.717817	0.0194199	0.999202	42	27
	Species	12-36 mo	has_pets	Y	Mediterraneibacter lactaris	0.0322165	0.996086	-0.0747239	0.696555	0.91457	1	1.36699	0.407573	0.0162401	0.999202	42	13
	Species	12-36 mo	sex	M	Mediterraneibacter lactaris	0.04615	0.996086	0.388312	0.691797	0.574587	1	1.31926	0.295219	0.0233476	0.999202	42	13
	Species	12-36 mo	has_siblings	Y	Phocaeicola dorei	0.041949	0.996086	0.0236977	0.642448	0.970575	1	-3.79009	1.34529	0.0211992	0.999202	42	22
	Species	12-36 mo	delivery_mode	Vaginal	Phocaeicola vulgatus	0.0113575	0.996086	0.386961	0.624696	0.535627	1	-2.90363	0.841179	0.00569498	0.999202	42	25
	Species	12-36 mo	has_pets	Y	Ruminococcus_D bicirculans	0.0226648	0.996086	-0.0478444	0.645923	0.940954	1	1.73927	0.606836	0.0113973	0.999202	42	18
	Genus	12-36 mo	has_siblings	Y	Acetatifactor	0.0164801	0.990511	-0.573845	0.695399	0.409257	0.988462	2.34638	0.802463	0.00827431	0.988462	42	25
	Genus	12-36 mo	has_siblings	Y	Alistipes	0.0387419	0.990511	1.53514	0.732413	0.0360817	0.988462	4.54844	1.67314	0.0195623	0.988462	42	18
	Genus	12-36 mo	sex	M	Anaeroglobus	0.0240934	0.990511	2.36685	1.0493	0.0240934	0.988462	NA	NA	NA	NA	42	5
	Genus	12-36 mo	nohost_reads	nohost_reads	Clostridium	0.0461528	0.990511	-1.17943	0.520104	0.023349	0.988462	0.526025	0.78843	0.46255	0.989003	42	32
	Genus	12-36 mo	has_pets	Y	Clostridium_Q	0.0318993	0.990511	1.8705	0.77707	0.0160789	0.988462	0.0347235	0.581178	0.794705	0.989003	42	32
	Genus	12-36 mo	has_siblings	Y	Evtepia	0.0380505	0.990511	2.13814	1.03077	0.0380505	0.988462	NA	NA	NA	NA	42	9
	Genus	12-36 mo	race_ethnicity	Other	Faecalibacillus	0.0215661	0.990511	-1.21768	0.803703	0.129752	0.988462	-2.46803	0.778756	0.0108418	0.988462	42	19
	Genus	12-36 mo	has_siblings	Y	Faecalibacterium	0.0255237	0.990511	2.52919	1.01653	0.0128444	0.988462	0.900711	0.561329	0.0966364	0.988462	42	34
	Genus	12-36 mo	has_siblings	Y	Romboutsia	0.0470451	0.990511	0.870779	0.736038	0.236785	0.988462	2.02878	0.718597	0.0238059	0.988462	42	15
	Genus	12-36 mo	sex	M	Romboutsia	0.0113959	0.990511	0.589316	0.702528	0.401553	0.988462	3.80294	0.949873	0.00571429	0.988462	42	15
	Genus	12-36 mo	Cohort2	Case	Agathobacter	0.0158125	0.990511	-0.214051	0.784874	0.785068	0.989003	2.5175	0.897126	0.00793776	0.988462	42	29
	Genus	12-36 mo	delivery_mode	Vaginal	Butyrivibrio_A	0.0272856	0.990511	-0.251389	0.645368	0.696886	0.989003	0.751419	0.147236	0.0137372	0.988462	42	14
	Genus	12-36 mo	Cohort2	Case	Escherichia	0.0363572	0.990511	-0.224017	0.751786	0.765719	0.989003	1.77594	0.733124	0.0183469	0.988462	42	29
	Genus	12-36 mo	has_siblings	Y	Faecalimonas	0.0449819	0.990511	-0.520016	0.823252	0.527608	0.989003	-2.10092	0.755664	0.0227497	0.988462	42	25
	Genus	12-36 mo	Cohort2	Case	Gemmiger	0.0176005	0.990511	-0.342755	0.71829	0.633233	0.989003	-2.64981	0.696736	0.00883933	0.988462	42	20
	Genus	12-36 mo	delivery_mode	Vaginal	Gemmiger	0.0291853	0.990511	0.393752	0.639011	0.53777	0.989003	-2.23264	0.682723	0.0147007	0.988462	42	20
	Genus	12-36 mo	race_ethnicity	Other	Haemophilus_D	0.0190315	0.990511	0.402744	0.769281	0.600604	0.989003	-2.63893	0.664834	0.00956148	0.988462	42	14
	Genus	12-36 mo	nohost_reads	nohost_reads	UBA9502	0.0390342	0.990511	0.260081	0.353699	0.462146	0.989003	0.864989	0.26108	0.0197113	0.988462	42	15
	Genus	12-36 mo	has_siblings	Y	Enterocloster	0.0141944	0.990511	NA	NA	NA	NA	-1.59886	0.523971	0.0141944	0.988462	42	42
	Family	12-36 mo	has_siblings	Y	CAG-508	0.0122335	1	2.66448	1.06352	0.0122335	1	NA	NA	NA	NA	42	12
	Family	12-36 mo	race_ethnicity	Other	Erysipelatoclostridiaceae	0.045203	1	0.00281857	1.32885	0.998308	1	-1.36766	0.45866	0.0228629	1	42	41
	Family	12-36 mo	Cohort2	Case	Pasteurellaceae	0.0111632	1	1.16812	0.728448	0.108808	1	2.80087	0.718607	0.00559727	1	42	15
	Family	12-36 mo	race_ethnicity	Other	Pasteurellaceae	0.023477	1	0.259766	0.765011	0.734189	1	-2.49453	0.649542	0.0118082	1	42	15
	Family	12-36 mo	sex	M	Pasteurellaceae	0.0390064	1	-0.469066	0.698559	0.501917	1	2.48644	0.728943	0.0196972	1	42	15
	Family	12-36 mo	has_siblings	Y	Ruminococcaceae	0.0399599	1	1.91323	0.928742	0.0393968	1	1.70339	0.562764	0.0201837	1	42	37
	Functional	12-36 mo	has_siblings	Y	CBM82	0.0351653	0.996471	1.95551	0.824761	0.01774	1	-1.03266	0.817126	0.29934	1	42	26
	Functional	12-36 mo	race_ethnicity	Other	GH89	0.00636718	0.996471	0.310016	1.30891	0.812773	1	1.79823	0.516321	0.00318867	1	42	41
	Functional	12-36 mo	race_ethnicity	Other	K00074	0.0234816	0.996471	0.45126	1.31393	0.731264	1	-0.741456	0.321819	0.0118105	1	42	41
	Functional	12-36 mo	Cohort2	Case	K00169	0.0436509	0.996471	0.0327705	0.8375	0.968788	1	-1.13953	0.484324	0.022069	1	42	35
	Functional	12-36 mo	has_siblings	Y	K01699	0.0274675	0.996471	-1.7788	0.722601	0.0138294	1	-0.588911	0.722429	0.56308	1	42	19
	Functional	12-36 mo	sex	M	K01847	0.00978226	0.996471	1.26428	1.12924	0.262892	1	-1.15029	0.394325	0.00490315	1	42	40
	Functional	12-36 mo	race_ethnicity	Other	K02226	0.0169549	0.996471	0.140937	1.053	0.893526	1	-1.06543	0.421681	0.00851371	1	42	39
	Functional	12-36 mo	sex	M	K02567	0.0408789	0.996471	1.9383	0.947937	0.0408789	1	6.09102	NA	NA	NA	42	7
	Functional	12-36 mo	race_ethnicity	Other	K02858	0.0488797	0.996471	-2.54794	1.13476	0.024746	1	1.02584	4.53132	0.862847	1	42	10
	Functional	12-36 mo	has_siblings	Y	K11031	0.0451692	0.996471	-0.220521	0.64513	0.732483	1	-2.04072	0.734017	0.0228455	1	42	22
	Functional	12-36 mo	Cohort2	Case	K11258	0.00673617	0.996471	2.77587	1.02445	0.00673617	1	3.17152	NA	NA	NA	42	8
	Functional	12-36 mo	sex	M	K11381	0.0315863	0.996471	-0.800681	0.678984	0.238305	1	-1.1531	0.449699	0.0159199	1	42	26
	Functional	12-36 mo	delivery_mode	Vaginal	K13919	0.0324114	0.996471	1.84272	0.767399	0.0163392	1	0.214793	1.12311	0.828053	1	42	15
	Functional	12-36 mo	has_pets	Y	K13920	0.0364169	0.996471	1.14848	1.01619	0.2584	1	-1.08396	0.451711	0.0183773	1	42	40
	Functional	12-36 mo	nohost_reads	nohost_reads	K13920	0.0138967	0.996471	-0.0335813	0.43854	0.938962	1	-0.641584	0.238387	0.00697268	1	42	40
	Functional	12-36 mo	race_ethnicity	Other	K15023	0.0314023	0.996471	-0.854283	0.994089	0.390141	1	-0.985263	0.434809	0.0158264	1	42	39
	Functional	12-36 mo	delivery_mode	Vaginal	K18120	0.033621	0.996471	1.58858	0.66532	0.0169542	1	1.02219	0.611164	0.103747	1	42	23
	Functional	12-36 mo	has_siblings	Y	K18590	0.0325971	0.996471	0.897126	0.799364	0.261735	1	1.10157	0.486311	0.0164336	1	42	34
	Functional	12-36 mo	delivery_mode	Vaginal	CBM34	0.0269102	0.996471	NA	NA	NA	NA	-0.66733	0.268496	0.0269102	1	42	42
	Functional	12-36 mo	sex	M	GH115	0.0220456	0.996471	NA	NA	NA	NA	-1.04066	0.452826	0.0220456	1	42	42
	Functional	12-36 mo	has_siblings	Y	GH136	0.00514155	0.996471	NA	NA	NA	NA	-1.41484	0.414719	0.00514155	1	42	42
	Functional	12-36 mo	nohost_reads	nohost_reads	GH136	0.0404091	0.996471	NA	NA	NA	NA	0.560064	0.218622	0.0404091	1	42	42
	Functional	12-36 mo	race_ethnicity	Other	GH20	0.026339	0.996471	NA	NA	NA	NA	0.897552	0.318134	0.026339	1	42	42
	Functional	12-36 mo	Cohort2	Case	GH29	0.023551	0.996471	NA	NA	NA	NA	-0.711047	0.313128	0.023551	1	42	42
	Functional	12-36 mo	has_siblings	Y	K00198	0.0289585	0.996471	NA	NA	NA	NA	-0.868041	0.303825	0.0289585	1	42	42
	Functional	12-36 mo	race_ethnicity	Other	K00625	0.000996642	0.996471	NA	NA	NA	NA	-0.828909	0.259132	0.000996642	1	42	42
	Functional	12-36 mo	race_ethnicity	Other	K00793	0.0110313	0.996471	NA	NA	NA	NA	-0.37126	0.175597	0.0110313	1	42	42
	Functional	12-36 mo	race_ethnicity	Other	K00794	0.0355291	0.996471	NA	NA	NA	NA	-0.305034	0.189538	0.0355291	1	42	42
	Functional	12-36 mo	has_siblings	Y	K01195	0.00875195	0.996471	NA	NA	NA	NA	0.913783	0.379394	0.00875195	1	42	42
	Functional	12-36 mo	race_ethnicity	Other	K01195	0.0490746	0.996471	NA	NA	NA	NA	-0.751644	0.430096	0.0490746	1	42	42
	Functional	12-36 mo	race_ethnicity	Other	K01442	0.00364892	0.996471	NA	NA	NA	NA	-1.22437	0.429833	0.00364892	1	42	42
	Functional	12-36 mo	has_siblings	Y	K01692	0.00613559	0.996471	NA	NA	NA	NA	0.940352	0.369928	0.00613559	1	42	42
	Functional	12-36 mo	race_ethnicity	Other	K01938	0.00494465	0.996471	NA	NA	NA	NA	-0.369814	0.151822	0.00494465	1	42	42
	Functional	12-36 mo	race_ethnicity	Other	K02227	0.0252999	0.996471	NA	NA	NA	NA	-0.284219	0.164714	0.0252999	1	42	42
	Functional	12-36 mo	race_ethnicity	Other	K02231	0.0032013	0.996471	NA	NA	NA	NA	-0.422864	0.160426	0.0032013	1	42	42
	Functional	12-36 mo	race_ethnicity	Other	K02232	0.0263455	0.996471	NA	NA	NA	NA	-0.301286	0.174504	0.0263455	1	42	42
	Functional	12-36 mo	race_ethnicity	Other	K02233	0.0497734	0.996471	NA	NA	NA	NA	-0.194343	0.146734	0.0497734	1	42	42
	Functional	12-36 mo	race_ethnicity	Other	K05601	0.0395056	0.996471	NA	NA	NA	NA	-0.236196	0.15907	0.0395056	1	42	42
	Functional	12-36 mo	race_ethnicity	Other	K14652	0.0270579	0.996471	NA	NA	NA	NA	-0.350773	0.199887	0.0270579	1	42	42
	Functional	12-36 mo	delivery_mode	Vaginal	K19222	0.0344143	0.996471	NA	NA	NA	NA	0.941929	0.442783	0.0344143	1	42	42
	Functional	12-36 mo	race_ethnicity	Other	K23352	0.0266744	0.996471	NA	NA	NA	NA	-0.419204	0.229424	0.0266744	1	42	42

## Sheet: Table S6
	Supplementary Table S6. Feature-level associations from age-stratified MaAsLin3 sensitivity analyses with covariate perturbation (dropped covariates)
	Association	Age Group	Feature	Metadata	Value	dropped_covariate	pval_joint	qval_joint	coef_abundance	stderr_abundance	pval_individual_abundance	qval_individual_abundance	coef_prevalence	stderr_prevalence	pval_individual_prevalence	qval_individual_prevalence	N	N_not_zero
	Functional	4-6 mo	GH29	Combined model	Case	sex	0.0481523	1	-1.41386	0.700924	0.0481523	1	NA	NA	NA	NA	21	21
	Functional	4-6 mo	GH84	Combined model	Case	sex	0.0434995	1	2.72884	1.15487	0.0434995	1	NA	NA	NA	NA	21	21
	Species	6-12 mo	Bifidobacterium breve	Separate model (AD/FA)	FA	sex	0.0440597	0.995707	-3.68053	1.51851	0.022278	1	-0.292038	1.16522	0.8021	1	34	29
	Genus	6-12 mo	Flavonifractor	Separate model (AD/FA)	AD	sex	0.0478049	0.997499	0.232321	1.05608	0.991323	1	-2.21232	0.981499	0.0241951	1	34	24
	Family	6-12 mo	Eggerthellaceae	Separate model (AD/FA)	AD	sex	0.0299065	0.996359	1.18426	0.343271	0.0150667	0.992377	0.723437	1.11426	0.516174	0.992377	34	29
	Functional	6-12 mo	CBM25	Separate model (AD/FA)	FA	sex	0.0214326	0.604967	1.79171	2.6107	0.475192	1	-2.95992	1.16078	0.0107744	0.583775	34	21
	Functional	6-12 mo	K01035	Separate model (AD/FA)	FA	sex	0.0308405	0.729624	-1.05717	0.910977	0.336142	1	2.95556	1.22155	0.015541	0.726467	34	18
	Functional	6-12 mo	K00932	Separate model (AD/FA)	FA	sex	0.0354122	0.790696	2.2153	1.25509	0.0947937	1	3.54115	1.49517	0.0178657	0.760568	34	18
	Functional	6-12 mo	GH95	Separate model (AD/FA)	AD	sex	0.0260064	0.670786	0.342239	0.241274	0.0130889	0.663912	0.719416	1.25584	0.566741	1	34	33
	Functional	6-12 mo	K11752	Separate model (AD/FA)	AD	sex	0.00110522	0.103338	1.26868	0.395299	0.00055276	0.118737	-0.739335	1.15153	0.520843	1	34	33
	Functional	6-12 mo	K14652	Separate model (AD/FA)	AD	sex	0.0393875	0.811941	1.47861	0.727976	0.0198916	0.803755	-0.739335	1.15153	0.520843	1	34	33
	Functional	6-12 mo	GH20	Separate model (AD/FA)	AD	sex	0.00537072	0.249887	0.613431	0.302425	0.00537072	0.398216	NA	NA	NA	NA	34	34
	Functional	6-12 mo	GH32	Separate model (AD/FA)	AD	sex	0.0383822	0.811941	0.465575	0.36165	0.0383822	1	NA	NA	NA	NA	34	34
	Functional	6-12 mo	GH33	Separate model (AD/FA)	AD	sex	0.00553686	0.249887	1.37099	0.558369	0.00553686	0.398216	NA	NA	NA	NA	34	34
	Functional	6-12 mo	K00052	Separate model (AD/FA)	AD	sex	0.0059483	0.249887	0.249708	0.178792	0.0059483	0.398216	NA	NA	NA	NA	34	34
	Functional	6-12 mo	K00262	Separate model (AD/FA)	AD	sex	0.0130354	0.443205	0.118535	0.151167	0.0130354	0.663912	NA	NA	NA	NA	34	34
	Functional	6-12 mo	K00382	Separate model (AD/FA)	AD	sex	0.0160767	0.490831	0.58854	0.351104	0.0160767	0.737054	NA	NA	NA	NA	34	34
	Functional	6-12 mo	K00656	Separate model (AD/FA)	AD	sex	0.00594197	0.249887	0.0678181	0.106163	0.00594197	0.398216	NA	NA	NA	NA	34	34
	Functional	6-12 mo	K00812	Separate model (AD/FA)	AD	sex	0.0442047	0.847351	0.309954	0.29746	0.0442047	1	NA	NA	NA	NA	34	34
	Functional	6-12 mo	K00925	Separate model (AD/FA)	AD	sex	0.042716	0.840831	0.019572	0.150214	0.042716	1	NA	NA	NA	NA	34	34
	Functional	6-12 mo	K01649	Separate model (AD/FA)	AD	sex	0.0175054	0.513491	0.200626	0.19788	0.0175054	0.760568	NA	NA	NA	NA	34	34
	Functional	6-12 mo	K01652	Separate model (AD/FA)	AD	sex	0.0294922	0.716109	0.0398258	0.143025	0.0294922	0.956123	NA	NA	NA	NA	34	34
	Functional	6-12 mo	K01687	Separate model (AD/FA)	AD	sex	0.00883211	0.338791	0.0389519	0.104832	0.00883211	0.513555	NA	NA	NA	NA	34	34
	Functional	6-12 mo	K01755	Separate model (AD/FA)	AD	sex	0.0150005	0.477462	0.0952909	0.144815	0.0150005	0.715223	NA	NA	NA	NA	34	34
	Functional	6-12 mo	K01940	Separate model (AD/FA)	AD	sex	0.00966137	0.352522	0.135779	0.147974	0.00966137	0.535644	NA	NA	NA	NA	34	34
	Functional	6-12 mo	K03699	Separate model (AD/FA)	AD	sex	0.0223487	0.619142	0.0731956	0.14899	0.0223487	0.871161	NA	NA	NA	NA	34	34
	Functional	6-12 mo	K14155	Separate model (AD/FA)	AD	sex	0.00165657	0.130433	0.370868	0.182687	0.00165657	0.207856	NA	NA	NA	NA	34	34
	Species	6-12 mo	Bacteroides fragilis	Combined model	Case	sex	0.038711	0.995288	-2.99761	0.572088	0.0195465	0.99595	0.717894	0.805543	0.372825	0.99595	34	11
	Species	6-12 mo	Bifidobacterium catenulatum	Combined model	Case	sex	0.0394628	0.995288	NA	NA	NA	NA	-2.04994	0.995442	0.0394628	0.99595	34	8
	Species	6-12 mo	Escherichia flexneri	Combined model	Case	sex	0.0420372	0.995288	-1.31922	1.14748	0.197274	0.99595	1.87605	0.814395	0.0212442	0.99595	34	24
	Genus	6-12 mo	Fusicatenibacter	Combined model	Case	sex	0.0412473	0.995632	NA	NA	NA	NA	-1.83941	0.901216	0.0412473	1	34	8
	Functional	6-12 mo	K11752	Combined model	Case	sex	0.00657799	0.277761	0.960903	0.355002	0.00329442	0.264853	-0.61982	1.15205	0.590567	1	34	33
	Functional	6-12 mo	K14652	Combined model	Case	sex	0.0369092	0.776791	1.35883	0.62331	0.0186281	0.752347	-0.61982	1.15205	0.590567	1	34	33
	Functional	6-12 mo	K23352	Combined model	Case	sex	0.0385636	0.776791	-1.61398	0.546122	0.0194713	0.752347	-0.0644534	0.858614	0.940162	1	34	29
	Functional	6-12 mo	GH20	Combined model	Case	sex	0.00868874	0.324959	0.559345	0.264435	0.00868874	0.489857	NA	NA	NA	NA	34	34
	Functional	6-12 mo	GH33	Combined model	Case	sex	0.0348509	0.772514	0.936612	0.514073	0.0348509	0.959171	NA	NA	NA	NA	34	34
	Functional	6-12 mo	K00382	Combined model	Case	sex	0.0249751	0.681093	0.530921	0.306852	0.0249751	0.854068	NA	NA	NA	NA	34	34
	Functional	6-12 mo	K00656	Combined model	Case	sex	0.0316243	0.766011	0.0492203	0.0928159	0.0316243	0.959171	NA	NA	NA	NA	34	34
	Functional	6-12 mo	K14155	Combined model	Case	sex	0.0123371	0.393883	0.26439	0.164332	0.0123371	0.606207	NA	NA	NA	NA	34	34
	Species	12-36 mo	Blautia_A faecis	Separate model (AD/FA)	FA	sex	0.00369617	0.997364	-3.55849	0.893095	0.0018498	0.999254	-0.693604	0.751607	0.356097	0.999254	42	26
	Species	12-36 mo	Clostridioides difficile	Separate model (AD/FA)	FA	sex	0.0410486	0.997364	NA	NA	NA	NA	1.9343	0.946774	0.0410486	0.999254	42	6
	Species	12-36 mo	Faecalibacterium prausnitzii_A	Separate model (AD/FA)	FA	sex	0.0445321	0.997364	NA	NA	NA	NA	-2.31753	1.15354	0.0445321	0.999254	42	13
	Species	12-36 mo	Faecalibacterium prausnitzii_D	Separate model (AD/FA)	FA	sex	0.0203086	0.997364	1.4048	1.25623	0.210754	0.999254	-2.74807	1.0698	0.0102064	0.999254	42	32
	Species	12-36 mo	Intestinibacter bartlettii	Separate model (AD/FA)	FA	sex	0.0106809	0.997364	1.36623	0.472533	0.00535478	0.999254	-1.12593	0.797438	0.15797	0.999254	42	31
	Species	12-36 mo	KLE1615 sp900066985	Separate model (AD/FA)	FA	sex	0.027715	0.997364	-3.94719	1.23597	0.0139549	0.999254	-1.36831	0.801036	0.0876043	0.999254	42	18
	Genus	12-36 mo	Agathobacter	Separate model (AD/FA)	FA	sex	0.0215873	0.986702	3.25169	1.20798	0.0108525	0.99162	-1.04732	0.835381	0.209948	0.99162	42	29
	Genus	12-36 mo	Clostridioides	Separate model (AD/FA)	FA	sex	0.0410486	0.986702	NA	NA	NA	NA	1.9343	0.946774	0.0410486	0.99162	42	6
	Genus	12-36 mo	Hungatella	Separate model (AD/FA)	FA	sex	0.0313906	0.986702	1.83337	0.707774	0.0158204	0.99162	-0.510194	0.828427	0.537987	0.99162	42	29
	Genus	12-36 mo	Gemmiger	Separate model (AD/FA)	FA	sex	0.0114722	0.986702	-2.90023	0.646775	0.00575263	0.99162	-0.136624	0.734074	0.852353	0.999662	42	20
	Family	12-36 mo	Lactobacillaceae	Separate model (AD/FA)	AD	sex	0.0480317	0.993021	-7.52264	1.76347	0.0243114	1	-0.141658	1.11179	0.898613	1	42	11
	Functional	12-36 mo	K00169	Separate model (AD/FA)	FA	sex	0.0108402	0.996518	-1.48264	0.509208	0.00543489	1	-0.0723876	0.862679	0.933128	1	42	35
	Functional	12-36 mo	K00371	Separate model (AD/FA)	FA	sex	0.0366001	0.996518	0.301788	0.827802	0.784422	1	2.35426	0.99924	0.0184706	1	42	25
	Functional	12-36 mo	K02858	Separate model (AD/FA)	FA	sex	0.0377898	0.996518	1.69659	2.31839	0.533759	1	2.37373	1.01267	0.0190769	1	42	10
	Functional	12-36 mo	K11258	Separate model (AD/FA)	FA	sex	0.00502304	0.996518	NA	NA	NA	NA	2.86028	1.01951	0.00502304	1	42	8
	Functional	12-36 mo	GH53	Separate model (AD/FA)	AD	sex	0.0284623	0.996518	0.892425	0.375853	0.0284623	1	NA	NA	NA	NA	42	42
	Functional	12-36 mo	K00793	Separate model (AD/FA)	FA	sex	0.0396941	0.996518	-0.318985	0.169611	0.0396941	1	NA	NA	NA	NA	42	42
	Functional	12-36 mo	K00794	Separate model (AD/FA)	FA	sex	0.0491983	0.996518	-0.337169	0.188424	0.0491983	1	NA	NA	NA	NA	42	42
	Functional	12-36 mo	K01051	Separate model (AD/FA)	AD	sex	0.0437341	0.996518	1.24615	0.583622	0.0437341	1	NA	NA	NA	NA	42	42
	Functional	12-36 mo	K01692	Separate model (AD/FA)	FA	sex	0.0160048	0.996518	-0.958542	0.400229	0.0160048	1	NA	NA	NA	NA	42	42
	Functional	12-36 mo	K14652	Separate model (AD/FA)	FA	sex	0.0419152	0.996518	-0.369014	0.196787	0.0419152	1	NA	NA	NA	NA	42	42
	Species	12-36 mo	Acetatifactor sp900066365	Combined model	Case	sex	0.0322901	0.99376	NA	NA	NA	NA	-2.36853	1.10637	0.0322901	1	42	11
	Species	12-36 mo	Bacteroides thetaiotaomicron	Combined model	Case	sex	0.0480588	0.99376	-3.35522	1.15627	0.0243252	1	-0.371606	0.693308	0.591966	1	42	19
	Species	12-36 mo	Blautia_A sp003480185	Combined model	Case	sex	0.0245675	0.99376	0.663219	0.322414	0.0123602	1	0.268593	0.808518	0.739735	1	42	35
	Species	12-36 mo	Faecalibacterium prausnitzii_D	Combined model	Case	sex	0.0328014	0.99376	1.20602	0.980933	0.133795	1	-2.27187	0.947861	0.0165374	1	42	32
	Species	12-36 mo	Hungatella effluvii	Combined model	Case	sex	0.0367772	0.99376	1.50342	0.688708	0.0185609	1	-0.723074	0.71185	0.30974	1	42	26
	Species	12-36 mo	KLE1615 sp900066985	Combined model	Case	sex	0.0104394	0.99376	-3.7378	0.961366	0.00523338	1	-1.34993	0.722113	0.0615654	1	42	18
	Species	12-36 mo	Mediterraneibacter lactaris	Combined model	Case	sex	0.0343727	0.99376	-1.97682	0.465535	0.0173366	1	0.581209	0.765584	0.447751	1	42	13
	Species	12-36 mo	Streptococcus sp001556435	Combined model	Case	sex	0.0292374	0.99376	1.7625	0.714766	0.0147271	1	0.771009	0.687894	0.262362	1	42	19
	Genus	12-36 mo	Hungatella	Combined model	Case	sex	0.0322867	0.968022	1.64516	0.694584	0.0162758	0.975157	-0.997562	0.756864	0.187497	0.975157	42	29
	Genus	12-36 mo	KLE1615	Combined model	Case	sex	0.0163589	0.968022	-3.60766	0.971945	0.00821318	0.975157	-1.34993	0.722113	0.0615654	0.975157	42	18
	Genus	12-36 mo	Escherichia	Combined model	Case	sex	0.0320921	0.968022	1.67987	0.708125	0.0161769	0.975157	-0.265147	0.751169	0.724104	0.98725	42	29
	Genus	12-36 mo	Agathobacter	Combined model	Case	sex	0.00898666	0.968022	2.56456	0.861557	0.00450347	0.975157	-0.249462	0.749824	0.739365	0.989596	42	29
	Functional	12-36 mo	K00169	Combined model	Case	sex	0.0331615	0.992468	-1.15726	0.46182	0.0167206	0.997955	0.0241129	0.802704	0.976035	0.997955	42	35
	Functional	12-36 mo	K11258	Combined model	Case	sex	0.0167704	0.992468	3.38786	0.143191	0.0300373	0.997955	2.60062	0.987055	0.00842063	0.997955	42	8
	Functional	12-36 mo	GH29	Combined model	Case	sex	0.0452826	0.992468	-0.614637	0.303111	0.0452826	0.997955	NA	NA	NA	NA	42	42
	Family	4-6 mo	Lachnospiraceae	Combined model	Case	race_ethnicity	0.0160234	0.998726	-3.91034	1.12994	0.00804403	0.998726	0.853996	1.14433	0.455497	0.998726	21	16
	Family	4-6 mo	Lactobacillaceae	Combined model	Case	race_ethnicity	0.0468849	0.998726	NA	NA	NA	NA	-2.56781	1.29209	0.0468849	0.998726	21	8
	Functional	4-6 mo	GH84	Combined model	Case	race_ethnicity	0.0065078	0.958588	2.37308	0.68699	0.0065078	0.99744	NA	NA	NA	NA	21	21
	Species	6-12 mo	Bifidobacterium breve	Separate model (AD/FA)	FA	race_ethnicity	0.0174065	0.992121	-3.74329	1.36295	0.00874145	1	-1.06015	1.07032	0.321933	1	34	29
	Species	6-12 mo	Bifidobacterium infantis	Separate model (AD/FA)	AD	race_ethnicity	0.00502013	0.992121	5.72283	1.67011	0.00251322	1	0.515519	0.892832	0.563671	1	34	25
	Species	6-12 mo	Eggerthella lenta	Separate model (AD/FA)	AD	race_ethnicity	0.0381292	0.992121	1.01358	0.355165	0.0192499	1	1.62079	1.03708	0.118089	1	34	27
	Genus	6-12 mo	Eggerthella	Separate model (AD/FA)	AD	race_ethnicity	0.0443191	0.999998	1.08202	0.339135	0.0224106	1	1.62079	1.03708	0.118089	1	34	27
	Genus	6-12 mo	Flavonifractor	Separate model (AD/FA)	AD	race_ethnicity	0.0414173	0.999998	-0.116348	1.19853	0.991109	1	-2.27629	0.98571	0.0209276	1	34	24
	Family	6-12 mo	Eggerthellaceae	Separate model (AD/FA)	AD	race_ethnicity	0.00457343	0.64028	1.25861	0.35319	0.00228933	0.484194	1.09238	1.12082	0.329748	1	34	29
	Functional	6-12 mo	CBM25	Separate model (AD/FA)	FA	race_ethnicity	0.00552842	0.240014	0.928687	2.54745	0.682361	1	-3.53879	1.1826	0.00276804	0.220428	34	21
	Functional	6-12 mo	K00932	Separate model (AD/FA)	FA	race_ethnicity	0.0162623	0.517624	2.18939	1.26563	0.0994846	1	3.83862	1.45117	0.00816445	0.500125	34	18
	Functional	6-12 mo	K01035	Separate model (AD/FA)	FA	race_ethnicity	0.0211581	0.59362	-1.08528	0.847539	0.293677	1	3.03966	1.18995	0.0106356	0.570882	34	18
	Functional	6-12 mo	K01895	Separate model (AD/FA)	AD	race_ethnicity	0.0484067	0.762797	-0.851199	1.03211	0.635343	1	2.48735	1.10591	0.0245035	0.873716	34	18
	Functional	6-12 mo	GH95	Separate model (AD/FA)	AD	race_ethnicity	0.0176994	0.540374	0.375591	0.238035	0.00888922	0.517959	0.819395	1.25195	0.512792	1	34	33
	Functional	6-12 mo	K11752	Separate model (AD/FA)	AD	race_ethnicity	0.00106411	0.0685215	1.20856	0.379391	0.000532198	0.0794637	-0.635921	1.16621	0.585555	1	34	33
	Functional	6-12 mo	GH20	Separate model (AD/FA)	AD	race_ethnicity	0.00268208	0.138359	0.699544	0.300647	0.00268208	0.220428	NA	NA	NA	NA	34	34
	Functional	6-12 mo	GH20	Separate model (AD/FA)	FA	race_ethnicity	0.0313414	0.738831	0.601776	0.312057	0.0313414	0.968088	NA	NA	NA	NA	34	34
	Functional	6-12 mo	GH29	Separate model (AD/FA)	AD	race_ethnicity	0.0364317	0.76066	1.48011	0.821517	0.0364317	0.989306	NA	NA	NA	NA	34	34
	Functional	6-12 mo	GH33	Separate model (AD/FA)	AD	race_ethnicity	0.00310183	0.149688	1.43024	0.536579	0.00310183	0.231571	NA	NA	NA	NA	34	34
	Functional	6-12 mo	K00052	Separate model (AD/FA)	AD	race_ethnicity	0.0056153	0.240014	0.250277	0.175604	0.0056153	0.383284	NA	NA	NA	NA	34	34
	Functional	6-12 mo	K00262	Separate model (AD/FA)	AD	race_ethnicity	0.0143482	0.466627	0.112854	0.150263	0.0143482	0.672113	NA	NA	NA	NA	34	34
	Functional	6-12 mo	K00382	Separate model (AD/FA)	AD	race_ethnicity	0.0481974	0.762797	0.470674	0.38279	0.0481974	1	NA	NA	NA	NA	34	34
	Functional	6-12 mo	K00656	Separate model (AD/FA)	AD	race_ethnicity	0.0130169	0.43274	0.0300593	0.109768	0.0130169	0.63464	NA	NA	NA	NA	34	34
	Functional	6-12 mo	K00812	Separate model (AD/FA)	AD	race_ethnicity	0.0482702	0.762797	0.297357	0.29705	0.0482702	1	NA	NA	NA	NA	34	34
	Functional	6-12 mo	K01649	Separate model (AD/FA)	AD	race_ethnicity	0.0216231	0.59362	0.18436	0.198258	0.0216231	0.836559	NA	NA	NA	NA	34	34
	Functional	6-12 mo	K01652	Separate model (AD/FA)	AD	race_ethnicity	0.0398977	0.76066	0.0197015	0.145512	0.0398977	0.989306	NA	NA	NA	NA	34	34
	Functional	6-12 mo	K01687	Separate model (AD/FA)	AD	race_ethnicity	0.00628718	0.261267	0.0577809	0.102045	0.00628718	0.405948	NA	NA	NA	NA	34	34
	Functional	6-12 mo	K01755	Separate model (AD/FA)	AD	race_ethnicity	0.0227611	0.59738	0.0731024	0.148284	0.0227611	0.836559	NA	NA	NA	NA	34	34
	Functional	6-12 mo	K01940	Separate model (AD/FA)	AD	race_ethnicity	0.018608	0.545834	0.100118	0.155888	0.018608	0.793829	NA	NA	NA	NA	34	34
	Functional	6-12 mo	K03699	Separate model (AD/FA)	AD	race_ethnicity	0.0223951	0.59738	0.0742796	0.148147	0.0223951	0.836559	NA	NA	NA	NA	34	34
	Functional	6-12 mo	K14155	Separate model (AD/FA)	AD	race_ethnicity	0.000180154	0.0245009	0.428583	0.153222	0.000180154	0.0391261	NA	NA	NA	NA	34	34
	Species	6-12 mo	Eggerthella lenta	Combined model	Case	race_ethnicity	0.0403562	0.994739	0.97196	0.303559	0.0203859	0.998823	1.57577	0.925178	0.0885303	0.998823	34	27
	Species	6-12 mo	Escherichia flexneri	Combined model	Case	race_ethnicity	0.0237742	0.994739	-1.04087	1.12499	0.462943	0.998823	2.15682	0.85814	0.0119586	0.998823	34	24
	Species	6-12 mo	Veillonella atypica	Combined model	Case	race_ethnicity	0.0453133	0.994739	-2.38956	0.592452	0.0229193	0.998823	-0.459224	0.747906	0.539207	0.998823	34	13
	Genus	6-12 mo	Fusicatenibacter	Combined model	Case	race_ethnicity	0.0368839	0.997908	NA	NA	NA	NA	-1.73981	0.833624	0.0368839	0.996167	34	8
	Family	6-12 mo	Eggerthellaceae	Combined model	Case	race_ethnicity	0.0166979	0.987622	0.999486	0.315692	0.00838411	0.988711	1.12886	1.01555	0.266319	1	34	29
	Functional	6-12 mo	K00932	Combined model	Case	race_ethnicity	0.020277	0.617271	1.05678	1.27399	0.332475	1	2.40241	0.935045	0.0101904	0.575898	34	18
	Functional	6-12 mo	K01895	Combined model	Case	race_ethnicity	0.022367	0.652496	-0.866904	0.938838	0.519503	1	2.48398	0.9799	0.0112467	0.604737	34	18
	Functional	6-12 mo	K02567	Combined model	Case	race_ethnicity	0.0390891	0.781646	-0.992042	0.716913	0.316428	1	1.92117	0.82409	0.0197394	0.810535	34	20
	Functional	6-12 mo	K01035	Combined model	Case	race_ethnicity	0.0459932	0.781646	-1.02975	0.706718	0.291844	1	1.77113	0.780571	0.0232673	0.84731	34	18
	Functional	6-12 mo	K02568	Combined model	Case	race_ethnicity	0.0462804	0.781646	-0.462543	0.57952	0.706358	1	2.30175	1.01551	0.0234143	0.84731	34	29
	Functional	6-12 mo	K02858	Combined model	Case	race_ethnicity	0.0477552	0.781646	-0.889488	0.832053	0.455801	1	2.22205	0.985641	0.0241697	0.84731	34	17
	Functional	6-12 mo	K11752	Combined model	Case	race_ethnicity	0.0113353	0.412165	0.808481	0.33783	0.00568382	0.371402	-0.453037	1.1351	0.689807	1	34	33
	Functional	6-12 mo	GH20	Combined model	Case	race_ethnicity	0.002375	0.123152	0.653835	0.254015	0.002375	0.196723	NA	NA	NA	NA	34	34
	Functional	6-12 mo	GH29	Combined model	Case	race_ethnicity	0.0237974	0.67719	1.43496	0.693024	0.0237974	0.84731	NA	NA	NA	NA	34	34
	Functional	6-12 mo	GH33	Combined model	Case	race_ethnicity	0.0309266	0.753348	0.883622	0.487308	0.0309266	0.887437	NA	NA	NA	NA	34	34
	Functional	6-12 mo	K14155	Combined model	Case	race_ethnicity	0.00276163	0.133888	0.283026	0.137899	0.00276163	0.213873	NA	NA	NA	NA	34	34
	Species	12-36 mo	Acetatifactor sp900066365	Separate model (AD/FA)	FA	race_ethnicity	0.0356475	0.98846	NA	NA	NA	NA	-2.46329	1.17248	0.0356475	0.989546	42	11
	Species	12-36 mo	Blautia_A faecis	Separate model (AD/FA)	FA	race_ethnicity	0.000925303	0.98846	-4.18677	0.871022	0.000462758	0.912097	-0.834603	0.739038	0.258767	0.989546	42	26
	Species	12-36 mo	Clostridioides difficile	Separate model (AD/FA)	FA	race_ethnicity	0.0262683	0.98846	NA	NA	NA	NA	2.04577	0.920598	0.0262683	0.989546	42	6
	Species	12-36 mo	Faecalibacterium prausnitzii_A	Separate model (AD/FA)	FA	race_ethnicity	0.0230946	0.98846	NA	NA	NA	NA	-2.61238	1.14988	0.0230946	0.989546	42	13
	Species	12-36 mo	Faecalibacterium prausnitzii_D	Separate model (AD/FA)	FA	race_ethnicity	0.013361	0.98846	1.40719	1.25286	0.211304	0.989546	-2.89992	1.06959	0.00670297	0.989546	42	32
	Species	12-36 mo	Intestinibacter bartlettii	Separate model (AD/FA)	FA	race_ethnicity	0.0217981	0.98846	1.3167	0.471181	0.0109591	0.989546	-1.23312	0.795591	0.121155	0.989546	42	31
	Species	12-36 mo	KLE1615 sp900066985	Separate model (AD/FA)	FA	race_ethnicity	0.0364825	0.98846	-4.6411	1.53364	0.0184107	0.989546	-1.46784	0.803552	0.0677462	0.989546	42	18
	Genus	12-36 mo	Acetatifactor	Separate model (AD/FA)	FA	race_ethnicity	0.0383069	0.996389	-1.80692	1.21482	0.227159	0.99615	-1.84018	0.786772	0.0193405	0.99615	42	25
	Genus	12-36 mo	Clostridioides	Separate model (AD/FA)	FA	race_ethnicity	0.0262683	0.996389	NA	NA	NA	NA	2.04577	0.920598	0.0262683	0.99615	42	6
	Genus	12-36 mo	Faecalibacterium	Separate model (AD/FA)	FA	race_ethnicity	0.0273395	0.996389	0.389196	0.676098	0.36545	0.99615	-2.63294	1.06884	0.0137645	0.99615	42	34
	Genus	12-36 mo	Hungatella	Separate model (AD/FA)	FA	race_ethnicity	0.0309054	0.996389	1.69427	0.702696	0.015574	0.99615	-0.314856	0.815214	0.69933	0.99615	42	29
	Genus	12-36 mo	KLE1615	Separate model (AD/FA)	FA	race_ethnicity	0.0455172	0.996389	-4.43159	1.53164	0.0230237	0.99615	-1.46784	0.803552	0.0677462	0.99615	42	18
	Genus	12-36 mo	Escherichia	Separate model (AD/FA)	FA	race_ethnicity	0.0414105	0.996389	1.67734	0.738077	0.0209242	0.99615	-0.0323275	0.786944	0.967232	1	42	29
	Genus	12-36 mo	Gemmiger	Separate model (AD/FA)	FA	race_ethnicity	8.4985e-05	0.0577048	-3.82241	0.565544	8.4985e-05	0.0990925	NA	0.728234	NA	0.99615	42	20
	Functional	12-36 mo	CBM41	Separate model (AD/FA)	FA	race_ethnicity	0.034976	1	2.00819	0.748966	0.0176436	1	0.414133	0.85772	0.629217	1	42	33
	Functional	12-36 mo	K00074	Separate model (AD/FA)	FA	race_ethnicity	0.0171126	1	-0.769867	0.302388	0.00859322	1	-0.649861	1.1987	0.587725	1	42	41
	Functional	12-36 mo	K00169	Separate model (AD/FA)	FA	race_ethnicity	0.0157991	1	-1.26121	0.469324	0.007931	1	-0.359962	0.816005	0.659121	1	42	35
	Functional	12-36 mo	K00626	Separate model (AD/FA)	FA	race_ethnicity	0.0279013	1	-0.732163	0.312731	0.0140494	1	-0.649861	1.1987	0.587725	1	42	41
	Functional	12-36 mo	K11258	Separate model (AD/FA)	FA	race_ethnicity	0.00661802	1	NA	NA	NA	NA	2.71906	1.00132	0.00661802	1	42	8
	Functional	12-36 mo	GH115	Separate model (AD/FA)	FA	race_ethnicity	0.0463435	1	-0.966392	0.510483	0.0463435	1	NA	NA	NA	NA	42	42
	Functional	12-36 mo	GH53	Separate model (AD/FA)	AD	race_ethnicity	0.026405	1	0.961639	0.38123	0.026405	1	NA	NA	NA	NA	42	42
	Functional	12-36 mo	K00793	Separate model (AD/FA)	FA	race_ethnicity	0.0101145	1	-0.417019	0.175817	0.0101145	1	NA	NA	NA	NA	42	42
	Functional	12-36 mo	K00794	Separate model (AD/FA)	FA	race_ethnicity	0.0130905	1	-0.433259	0.190491	0.0130905	1	NA	NA	NA	NA	42	42
	Functional	12-36 mo	K01692	Separate model (AD/FA)	FA	race_ethnicity	0.0125263	1	-0.910111	0.376688	0.0125263	1	NA	NA	NA	NA	42	42
	Functional	12-36 mo	K01938	Separate model (AD/FA)	FA	race_ethnicity	0.0196921	1	-0.324418	0.158441	0.0196921	1	NA	NA	NA	NA	42	42
	Functional	12-36 mo	K02231	Separate model (AD/FA)	FA	race_ethnicity	0.040904	1	-0.286517	0.167712	0.040904	1	NA	NA	NA	NA	42	42
	Functional	12-36 mo	K14652	Separate model (AD/FA)	FA	race_ethnicity	0.00987811	1	-0.482251	0.200127	0.00987811	1	NA	NA	NA	NA	42	42
	Functional	12-36 mo	K23351	Separate model (AD/FA)	FA	race_ethnicity	0.0466288	1	-0.30611	0.183741	0.0466288	1	NA	NA	NA	NA	42	42
	Species	12-36 mo	Acetatifactor sp900066365	Combined model	Case	race_ethnicity	0.0169107	0.990082	NA	NA	NA	NA	-2.58669	1.08291	0.0169107	0.980288	42	11
	Species	12-36 mo	Bacteroides thetaiotaomicron	Combined model	Case	race_ethnicity	0.0165305	0.990082	-3.61312	1.09031	0.00829969	0.980288	-0.459341	0.683768	0.501724	0.980288	42	19
	Species	12-36 mo	Faecalibacterium prausnitzii_A	Combined model	Case	race_ethnicity	0.0292342	0.990082	-1.84591	1.77116	0.35873	0.980288	-2.16382	0.887154	0.0147255	0.980288	42	13
	Species	12-36 mo	Faecalibacterium prausnitzii_D	Combined model	Case	race_ethnicity	0.0243096	0.990082	1.18881	0.9729	0.219398	0.980288	-2.37529	0.948048	0.0122296	0.980288	42	32
	Species	12-36 mo	KLE1615 sp900066985	Combined model	Case	race_ethnicity	0.0199128	0.990082	-4.38678	1.36415	0.0100064	0.980288	-1.44972	0.734105	0.0482896	0.980288	42	18
	Genus	12-36 mo	Agathobacter	Combined model	Case	race_ethnicity	0.00907249	0.98943	2.79865	0.95282	0.00454658	0.980184	-0.664103	0.714448	0.352614	0.980184	42	29
	Genus	12-36 mo	Escherichia	Combined model	Case	race_ethnicity	0.0241384	0.98943	1.63472	0.670178	0.0121429	0.980184	-0.260302	0.726147	0.719991	0.980184	42	29
	Genus	12-36 mo	Gemmiger	Combined model	Case	race_ethnicity	0.0062282	0.98943	-2.85546	0.671784	0.00311896	0.980184	-0.203993	0.684938	0.765836	0.980184	42	20
	Genus	12-36 mo	KLE1615	Combined model	Case	race_ethnicity	0.030043	0.98943	-4.24371	1.35665	0.015136	0.980184	-1.44972	0.734105	0.0482896	0.980184	42	18
	Functional	12-36 mo	CBM41	Combined model	Case	race_ethnicity	0.0497042	0.994596	1.76816	0.717032	0.0251688	1	0.468404	0.798404	0.557422	1	42	33
	Functional	12-36 mo	K00169	Combined model	Case	race_ethnicity	0.0421477	0.994596	-1.01811	0.435577	0.0213007	1	-0.259443	0.781657	0.739954	1	42	35
	Functional	12-36 mo	K11258	Combined model	Case	race_ethnicity	0.0206621	0.994596	2.70972	0.180814	0.0462852	1	2.6122	1.0193	0.010385	1	42	8
	Functional	12-36 mo	K00794	Combined model	Case	race_ethnicity	0.0357781	0.994596	-0.355977	0.175999	0.0357781	1	NA	NA	NA	NA	42	42
	Functional	12-36 mo	K14652	Combined model	Case	race_ethnicity	0.0356655	0.994596	-0.377282	0.186846	0.0356655	1	NA	NA	NA	NA	42	42
	Family	4-6 mo	Lachnospiraceae	Combined model	Case	majority_solids	0.0212813	0.998145	-4.0433	1.25412	0.0106979	1	0.562669	1.23752	0.649343	1	21	16
	Functional	4-6 mo	GH29	Combined model	Case	majority_solids	0.0122765	0.864033	-1.62485	0.623236	0.0122765	1	NA	NA	NA	NA	21	21
	Species	6-12 mo	Bifidobacterium breve	Separate model (AD/FA)	FA	majority_solids	0.0293725	0.998954	-3.79982	1.43333	0.0147957	1	-0.1679	1.16973	0.885866	1	34	29
	Species	6-12 mo	Bifidobacterium infantis	Separate model (AD/FA)	AD	majority_solids	0.00506442	0.998954	5.78594	1.67264	0.00253543	1	1.10858	0.998729	0.267002	1	34	25
	Species	6-12 mo	Eggerthella lenta	Separate model (AD/FA)	AD	majority_solids	0.0463636	0.998954	1.01834	0.376267	0.0234569	1	1.38613	1.05614	0.189365	1	34	27
	Genus	6-12 mo	Eggerthella	Separate model (AD/FA)	AD	majority_solids	0.0435184	0.996322	1.07891	0.349151	0.0220012	1	1.38613	1.05614	0.189365	1	34	27
	Genus	6-12 mo	Flavonifractor	Separate model (AD/FA)	AD	majority_solids	0.04393	0.996322	-0.243415	1.14404	0.98082	1	-2.30088	1.00619	0.0222117	1	34	24
	Functional	6-12 mo	CBM25	Separate model (AD/FA)	FA	majority_solids	0.0182277	1	0.410564	2.53446	0.820844	0.999595	-3.2306	1.23959	0.00915577	0.999595	34	21
	Functional	6-12 mo	GH95	Separate model (AD/FA)	AD	majority_solids	0.020095	1	0.378479	0.244736	0.0100985	0.999595	0.743683	1.26935	0.557957	0.999595	34	33
	Functional	6-12 mo	K00932	Separate model (AD/FA)	FA	majority_solids	0.0257577	1	2.15953	1.53962	0.163889	0.999595	3.70265	1.49013	0.0129629	0.999595	34	18
	Functional	6-12 mo	K01035	Separate model (AD/FA)	FA	majority_solids	0.0302831	1	-1.15677	0.956477	0.331613	0.999595	2.93044	1.20783	0.015258	0.999595	34	18
	Functional	6-12 mo	K01895	Separate model (AD/FA)	AD	majority_solids	0.0412371	1	-0.804179	1.05567	0.682807	0.999595	2.65472	1.14876	0.0208356	0.999595	34	18
	Functional	6-12 mo	K11752	Separate model (AD/FA)	AD	majority_solids	0.000143493	0.214666	1.38786	0.351549	7.17492e-05	0.172557	-0.680597	1.18349	0.56524	0.999595	34	33
	Functional	6-12 mo	K14652	Separate model (AD/FA)	AD	majority_solids	0.0162081	1	1.64128	0.686669	0.00813714	0.999595	-0.680597	1.18349	0.56524	0.999595	34	33
	Functional	6-12 mo	K15023	Separate model (AD/FA)	AD	majority_solids	0.0160109	1	-5.59208	1.06212	0.00803775	0.999595	-1.01644	0.880023	0.248083	0.999595	34	13
	Functional	6-12 mo	GH20	Separate model (AD/FA)	AD	majority_solids	0.00433741	1	0.648452	0.304733	0.00433741	0.999595	NA	NA	NA	NA	34	34
	Functional	6-12 mo	GH20	Separate model (AD/FA)	FA	majority_solids	0.0482008	1	0.532241	0.329939	0.0482008	0.999595	NA	NA	NA	NA	34	34
	Functional	6-12 mo	GH29	Separate model (AD/FA)	AD	majority_solids	0.0299919	1	1.57173	0.833188	0.0299919	0.999595	NA	NA	NA	NA	34	34
	Functional	6-12 mo	GH33	Separate model (AD/FA)	AD	majority_solids	0.00259808	0.971683	1.50329	0.548188	0.00259808	0.999595	NA	NA	NA	NA	34	34
	Functional	6-12 mo	K00052	Separate model (AD/FA)	AD	majority_solids	0.00830464	1	0.27955	0.199187	0.00830464	0.999595	NA	NA	NA	NA	34	34
	Functional	6-12 mo	K00262	Separate model (AD/FA)	AD	majority_solids	0.0307051	1	0.0962666	0.172176	0.0307051	0.999595	NA	NA	NA	NA	34	34
	Functional	6-12 mo	K00382	Separate model (AD/FA)	AD	majority_solids	0.0124011	1	0.632669	0.354236	0.0124011	0.999595	NA	NA	NA	NA	34	34
	Functional	6-12 mo	K00656	Separate model (AD/FA)	AD	majority_solids	0.0141645	1	0.0508406	0.119266	0.0141645	0.999595	NA	NA	NA	NA	34	34
	Functional	6-12 mo	K00793	Separate model (AD/FA)	AD	majority_solids	0.0476316	1	0.89114	0.592368	0.0476316	0.999595	NA	NA	NA	NA	34	34
	Functional	6-12 mo	K00794	Separate model (AD/FA)	AD	majority_solids	0.0479509	1	0.979862	0.637752	0.0479509	0.999595	NA	NA	NA	NA	34	34
	Functional	6-12 mo	K01649	Separate model (AD/FA)	AD	majority_solids	0.0320984	1	0.192005	0.220372	0.0320984	0.999595	NA	NA	NA	NA	34	34
	Functional	6-12 mo	K01652	Separate model (AD/FA)	AD	majority_solids	0.0357505	1	0.0455986	0.152206	0.0357505	0.999595	NA	NA	NA	NA	34	34
	Functional	6-12 mo	K01687	Separate model (AD/FA)	AD	majority_solids	0.0162071	1	0.0463568	0.119141	0.0162071	0.999595	NA	NA	NA	NA	34	34
	Functional	6-12 mo	K01755	Separate model (AD/FA)	AD	majority_solids	0.0260939	1	0.100168	0.16476	0.0260939	0.999595	NA	NA	NA	NA	34	34
	Functional	6-12 mo	K01940	Separate model (AD/FA)	AD	majority_solids	0.0137748	1	0.145264	0.161997	0.0137748	0.999595	NA	NA	NA	NA	34	34
	Functional	6-12 mo	K03699	Separate model (AD/FA)	AD	majority_solids	0.0394898	1	0.0652514	0.168404	0.0394898	0.999595	NA	NA	NA	NA	34	34
	Functional	6-12 mo	K14155	Separate model (AD/FA)	AD	majority_solids	0.00135203	0.67421	0.438034	0.196348	0.00135203	0.999595	NA	NA	NA	NA	34	34
	Genus	6-12 mo	Fusicatenibacter	Combined model	Case	majority_solids	0.0368067	0.990278	NA	NA	NA	NA	-1.87477	0.897923	0.0368067	0.998881	34	8
	Functional	6-12 mo	K00932	Combined model	Case	majority_solids	0.0390559	0.999553	1.19423	1.43007	0.333283	0.998162	2.22422	0.953952	0.0197224	0.998162	34	18
	Functional	6-12 mo	K01895	Combined model	Case	majority_solids	0.021628	0.999553	-0.817855	0.969167	0.575902	0.998162	2.69481	1.05814	0.0108731	0.998162	34	18
	Functional	6-12 mo	K11752	Combined model	Case	majority_solids	0.000974225	0.63763	1.07396	0.32176	0.000487231	0.819328	-0.549037	1.17181	0.639402	0.998162	34	33
	Functional	6-12 mo	K14652	Combined model	Case	majority_solids	0.0127129	0.999553	1.51802	0.590004	0.00637677	0.998162	-0.549037	1.17181	0.639402	0.998162	34	33
	Functional	6-12 mo	K23352	Combined model	Case	majority_solids	0.0490186	0.999553	-1.68434	0.582783	0.0248173	0.998162	-0.367346	0.903797	0.684414	0.998162	34	29
	Functional	6-12 mo	GH20	Combined model	Case	majority_solids	0.00504867	0.999553	0.599026	0.266498	0.00504867	0.998162	NA	NA	NA	NA	34	34
	Functional	6-12 mo	GH29	Combined model	Case	majority_solids	0.0195727	0.999553	1.56303	0.726823	0.0195727	0.998162	NA	NA	NA	NA	34	34
	Functional	6-12 mo	GH33	Combined model	Case	majority_solids	0.0149123	0.999553	1.07731	0.505128	0.0149123	0.998162	NA	NA	NA	NA	34	34
	Functional	6-12 mo	K00382	Combined model	Case	majority_solids	0.0143405	0.999553	0.584886	0.30955	0.0143405	0.998162	NA	NA	NA	NA	34	34
	Functional	6-12 mo	K00656	Combined model	Case	majority_solids	0.0307052	0.999553	0.0504406	0.10404	0.0307052	0.998162	NA	NA	NA	NA	34	34
	Functional	6-12 mo	K00793	Combined model	Case	majority_solids	0.0327037	0.999553	0.92234	0.516878	0.0327037	0.998162	NA	NA	NA	NA	34	34
	Functional	6-12 mo	K00794	Combined model	Case	majority_solids	0.0322299	0.999553	1.01531	0.556496	0.0322299	0.998162	NA	NA	NA	NA	34	34
	Functional	6-12 mo	K01940	Combined model	Case	majority_solids	0.0398221	0.999553	0.0993142	0.142401	0.0398221	0.998162	NA	NA	NA	NA	34	34
	Functional	6-12 mo	K14155	Combined model	Case	majority_solids	0.00353972	0.999553	0.362671	0.173683	0.00353972	0.998162	NA	NA	NA	NA	34	34
	Functional	4-6 mo	GH84	Combined model	Case	has_pets	0.0115871	1	2.50223	0.798967	0.0115871	1	NA	NA	NA	NA	21	21
	Species	6-12 mo	Bifidobacterium infantis	Separate model (AD/FA)	AD	has_pets	0.00495009	0.992773	5.70444	1.69859	0.00247811	0.998262	1.36481	1.09575	0.212932	0.998262	34	25
	Genus	6-12 mo	Enterococcus_D	Separate model (AD/FA)	FA	has_pets	0.04987	0.994164	-3.2035	0.686949	0.0252539	0.997596	1.00642	0.96561	0.297289	0.997596	34	14
	Genus	6-12 mo	Flavonifractor	Separate model (AD/FA)	AD	has_pets	0.0432772	0.994164	-0.0468769	1.09462	0.891573	0.997596	-2.28522	0.996831	0.0218779	0.997596	34	24
	Family	6-12 mo	Eggerthellaceae	Separate model (AD/FA)	AD	has_pets	0.00810633	0.927256	1.18517	0.405823	0.00406141	0.690538	0.862428	1.12126	0.441797	1	34	29
	Family	6-12 mo	Enterobacteriaceae	Separate model (AD/FA)	AD	has_pets	0.0463225	0.997283	1.00033	0.653802	0.0463225	1	NA	NA	NA	NA	34	34
	Functional	6-12 mo	CBM25	Separate model (AD/FA)	FA	has_pets	0.0164267	0.332085	1.17629	2.36167	0.579891	1	-3.29129	1.24586	0.00824735	0.364869	34	21
	Functional	6-12 mo	K00932	Separate model (AD/FA)	FA	has_pets	0.0248391	0.447701	2.50585	1.35753	0.0808851	0.957294	3.7113	1.48584	0.0124976	0.453664	34	18
	Functional	6-12 mo	K01035	Separate model (AD/FA)	FA	has_pets	0.0265484	0.45651	-0.85092	1.01771	0.51805	1	2.98996	1.20859	0.0133635	0.454339	34	18
	Functional	6-12 mo	K01895	Separate model (AD/FA)	AD	has_pets	0.0415539	0.615492	-0.761037	1.04797	0.698517	1	2.51274	1.08869	0.0209974	0.590151	34	18
	Functional	6-12 mo	GH95	Separate model (AD/FA)	AD	has_pets	0.0263921	0.45651	0.353174	0.242901	0.0132843	0.454339	0.634194	1.24296	0.609892	1	34	33
	Functional	6-12 mo	K11752	Separate model (AD/FA)	AD	has_pets	0.000212643	0.0314275	1.46917	0.377147	0.000106327	0.0452305	-0.681226	1.18482	0.565316	1	34	33
	Functional	6-12 mo	K14652	Separate model (AD/FA)	AD	has_pets	0.0149085	0.327987	1.68823	0.687484	0.00748223	0.354273	-0.681226	1.18482	0.565316	1	34	33
	Functional	6-12 mo	GH20	Separate model (AD/FA)	AD	has_pets	0.00756297	0.230902	0.611365	0.313784	0.00756297	0.354273	NA	NA	NA	NA	34	34
	Functional	6-12 mo	GH29	Separate model (AD/FA)	AD	has_pets	0.0289909	0.481892	1.5962	0.831228	0.0289909	0.692591	NA	NA	NA	NA	34	34
	Functional	6-12 mo	GH32	Separate model (AD/FA)	AD	has_pets	0.044266	0.630867	0.455443	0.366162	0.044266	0.872111	NA	NA	NA	NA	34	34
	Functional	6-12 mo	GH33	Separate model (AD/FA)	AD	has_pets	0.00404087	0.147443	1.44721	0.55775	0.00404087	0.219401	NA	NA	NA	NA	34	34
	Functional	6-12 mo	K00052	Separate model (AD/FA)	AD	has_pets	0.00315138	0.124065	0.298674	0.171365	0.00315138	0.188216	NA	NA	NA	NA	34	34
	Functional	6-12 mo	K00262	Separate model (AD/FA)	AD	has_pets	0.0258735	0.45651	0.094308	0.156743	0.0258735	0.662518	NA	NA	NA	NA	34	34
	Functional	6-12 mo	K00382	Separate model (AD/FA)	AD	has_pets	0.0108205	0.274363	0.687294	0.360433	0.0108205	0.423773	NA	NA	NA	NA	34	34
	Functional	6-12 mo	K00656	Separate model (AD/FA)	AD	has_pets	0.0127231	0.297402	0.0500072	0.109414	0.0127231	0.453664	NA	NA	NA	NA	34	34
	Functional	6-12 mo	K00793	Separate model (AD/FA)	AD	has_pets	0.0442788	0.630867	0.951087	0.603456	0.0442788	0.872111	NA	NA	NA	NA	34	34
	Functional	6-12 mo	K00794	Separate model (AD/FA)	AD	has_pets	0.0450072	0.635196	1.05725	0.655492	0.0450072	0.872111	NA	NA	NA	NA	34	34
	Functional	6-12 mo	K01649	Separate model (AD/FA)	AD	has_pets	0.0300207	0.493527	0.183276	0.206918	0.0300207	0.710094	NA	NA	NA	NA	34	34
	Functional	6-12 mo	K01652	Separate model (AD/FA)	AD	has_pets	0.0285494	0.481892	0.0548444	0.143411	0.0285494	0.692591	NA	NA	NA	NA	34	34
	Functional	6-12 mo	K01687	Separate model (AD/FA)	AD	has_pets	0.0103372	0.271305	0.0538439	0.104009	0.0103372	0.418568	NA	NA	NA	NA	34	34
	Functional	6-12 mo	K01755	Separate model (AD/FA)	AD	has_pets	0.0187528	0.364339	0.101937	0.147141	0.0187528	0.546345	NA	NA	NA	NA	34	34
	Functional	6-12 mo	K01940	Separate model (AD/FA)	AD	has_pets	0.0115158	0.28242	0.14517	0.149689	0.0115158	0.436686	NA	NA	NA	NA	34	34
	Functional	6-12 mo	K03699	Separate model (AD/FA)	AD	has_pets	0.034593	0.550544	0.0644957	0.153661	0.034593	0.779648	NA	NA	NA	NA	34	34
	Functional	6-12 mo	K14155	Separate model (AD/FA)	AD	has_pets	0.00013253	0.0314275	0.474732	0.153292	0.00013253	0.0452305	NA	NA	NA	NA	34	34
	Species	6-12 mo	Bifidobacterium catenulatum	Combined model	Case	has_pets	0.04054	0.99833	NA	NA	NA	NA	-2.13326	1.04153	0.04054	0.999563	34	8
	Species	6-12 mo	Escherichia flexneri	Combined model	Case	has_pets	0.0327004	0.99833	-1.30895	1.14702	0.40413	0.999563	2.0262	0.844964	0.0164861	0.999563	34	24
	Genus	6-12 mo	Fusicatenibacter	Combined model	Case	has_pets	0.0439276	0.998816	NA	NA	NA	NA	-1.84296	0.914719	0.0439276	1	34	8
	Functional	6-12 mo	K01895	Combined model	Case	has_pets	0.0237876	0.399205	-0.75861	0.957536	0.580866	0.996749	2.4672	0.98171	0.0119654	0.461426	34	18
	Functional	6-12 mo	K00932	Combined model	Case	has_pets	0.0378595	0.550178	1.32932	1.29845	0.262594	0.996749	2.2383	0.95518	0.0191124	0.54595	34	18
	Functional	6-12 mo	K11752	Combined model	Case	has_pets	0.00180212	0.0820278	1.13183	0.346615	0.000901464	0.0942497	-0.556957	1.18344	0.637909	0.996749	34	33
	Functional	6-12 mo	K14652	Combined model	Case	has_pets	0.0137363	0.309264	1.5493	0.592831	0.00689191	0.335139	-0.556957	1.18344	0.637909	0.996749	34	33
	Functional	6-12 mo	K23352	Combined model	Case	has_pets	0.0444158	0.593268	-1.62408	0.566074	0.0224601	0.559096	-0.389401	0.893409	0.662939	0.996749	34	29
	Functional	6-12 mo	GH20	Combined model	Case	has_pets	0.0111601	0.291655	0.56824	0.274797	0.0111601	0.4571	NA	NA	NA	NA	34	34
	Functional	6-12 mo	GH29	Combined model	Case	has_pets	0.0209715	0.37605	1.58161	0.726636	0.0209715	0.553869	NA	NA	NA	NA	34	34
	Functional	6-12 mo	GH33	Combined model	Case	has_pets	0.0251478	0.404195	1.02343	0.514244	0.0251478	0.588269	NA	NA	NA	NA	34	34
	Functional	6-12 mo	K00382	Combined model	Case	has_pets	0.018538	0.351684	0.60831	0.316542	0.018538	0.54595	NA	NA	NA	NA	34	34
	Functional	6-12 mo	K00793	Combined model	Case	has_pets	0.0354246	0.526941	0.969175	0.527555	0.0354246	0.705456	NA	NA	NA	NA	34	34
	Functional	6-12 mo	K00794	Combined model	Case	has_pets	0.0349007	0.526941	1.07305	0.573028	0.0349007	0.701706	NA	NA	NA	NA	34	34
	Functional	6-12 mo	K14155	Combined model	Case	has_pets	0.00183897	0.0820278	0.354734	0.141773	0.00183897	0.131031	NA	NA	NA	NA	34	34
	Species	12-36 mo	Blautia_A faecis	Separate model (AD/FA)	FA	has_pets	0.00993578	0.996997	-3.25723	0.895729	0.00498029	0.993701	-0.670045	0.760429	0.378242	0.993701	42	26
	Species	12-36 mo	Blautia_A sp003480185	Separate model (AD/FA)	FA	has_pets	0.0371847	0.996997	0.704368	0.344373	0.0187685	0.993701	1.012	1.06801	0.343358	0.993701	42	35
	Species	12-36 mo	Clostridioides difficile	Separate model (AD/FA)	FA	has_pets	0.0369559	0.996997	NA	NA	NA	NA	1.98863	0.953206	0.0369559	0.993701	42	6
	Species	12-36 mo	Faecalibacterium prausnitzii_A	Separate model (AD/FA)	FA	has_pets	0.0432648	0.996997	NA	NA	NA	NA	-2.33707	1.15631	0.0432648	0.993701	42	13
	Species	12-36 mo	Faecalibacterium prausnitzii_D	Separate model (AD/FA)	FA	has_pets	0.034167	0.996997	1.44259	1.25592	0.178709	0.993701	-2.63542	1.10652	0.017232	0.993701	42	32
	Species	12-36 mo	Intestinibacter bartlettii	Separate model (AD/FA)	FA	has_pets	0.00765024	0.996997	1.35203	0.470914	0.00383247	0.993701	-1.17916	0.823332	0.152093	0.993701	42	31
	Species	12-36 mo	Lachnospira eligens_A	Separate model (AD/FA)	AD	has_pets	0.0351189	0.996997	-3.92953	1.35025	0.0177164	0.993701	1.87058	1.19795	0.118411	0.993701	42	25
	Species	12-36 mo	Blautia_A sp003480185	Separate model (AD/FA)	AD	has_pets	0.0497742	0.996997	1.10029	0.544974	0.0252047	0.993701	-0.507426	1.0699	0.635305	0.996933	42	35
	Species	12-36 mo	Streptococcus sp001556435	Separate model (AD/FA)	FA	has_pets	0.04619	0.996997	2.12398	0.901199	0.0233681	0.993701	0.222093	0.780751	0.776058	0.996933	42	19
	Genus	12-36 mo	Agathobacter	Separate model (AD/FA)	FA	has_pets	0.0272514	0.999794	3.12378	1.24276	0.0137198	0.989326	-0.993771	0.860802	0.248307	0.989326	42	29
	Genus	12-36 mo	Clostridioides	Separate model (AD/FA)	FA	has_pets	0.0369559	0.999794	NA	NA	NA	NA	1.98863	0.953206	0.0369559	0.989326	42	6
	Genus	12-36 mo	Hungatella	Separate model (AD/FA)	FA	has_pets	0.0253526	0.999794	1.83135	0.741171	0.0127577	0.989326	-0.450369	0.844419	0.593793	0.989326	42	29
	Genus	12-36 mo	Gemmiger	Separate model (AD/FA)	FA	has_pets	0.000328138	0.222806	-3.08127	0.517235	0.000328138	0.380641	NA	0.77032	NA	0.989326	42	20
	Family	12-36 mo	Pasteurellaceae	Separate model (AD/FA)	FA	has_pets	0.00943277	0.998976	3.03519	0.72857	0.00472756	1	1.21272	0.780246	0.120119	1	42	15
	Functional	12-36 mo	K00169	Separate model (AD/FA)	FA	has_pets	0.0131536	0.997964	-1.45461	0.513811	0.00659857	1	-0.0723393	0.895955	0.935649	1	42	35
	Functional	12-36 mo	K00371	Separate model (AD/FA)	FA	has_pets	0.0488602	0.997964	0.545652	0.807295	0.565672	1	2.18723	0.974049	0.0247361	1	42	25
	Functional	12-36 mo	K02858	Separate model (AD/FA)	FA	has_pets	0.0359548	0.997964	2.5428	2.6521	0.420128	1	2.56994	1.08771	0.018142	1	42	10
	Functional	12-36 mo	K03736	Separate model (AD/FA)	FA	has_pets	0.0169359	0.997964	1.95018	0.602855	0.00850413	1	0.0691195	0.795744	0.930782	1	42	21
	Functional	12-36 mo	K11258	Separate model (AD/FA)	FA	has_pets	0.00383776	0.997964	NA	NA	NA	NA	3.11235	1.07649	0.00383776	1	42	8
	Functional	12-36 mo	GH115	Separate model (AD/FA)	FA	has_pets	0.0224033	0.997964	-1.19375	0.52451	0.0224033	1	NA	NA	NA	NA	42	42
	Functional	12-36 mo	GH29	Separate model (AD/FA)	AD	has_pets	0.0383035	0.997964	-0.970855	0.463627	0.0383035	1	NA	NA	NA	NA	42	42
	Functional	12-36 mo	GH35	Separate model (AD/FA)	AD	has_pets	0.0401187	0.997964	-1.21408	0.583958	0.0401187	1	NA	NA	NA	NA	42	42
	Functional	12-36 mo	GH53	Separate model (AD/FA)	AD	has_pets	0.0258419	0.997964	0.965805	0.388859	0.0258419	1	NA	NA	NA	NA	42	42
	Functional	12-36 mo	K01692	Separate model (AD/FA)	FA	has_pets	0.0340933	0.997964	-0.810127	0.39366	0.0340933	1	NA	NA	NA	NA	42	42
	Functional	12-36 mo	K14652	Separate model (AD/FA)	FA	has_pets	0.0431722	0.997964	-0.377802	0.20206	0.0431722	1	NA	NA	NA	NA	42	42
	Species	12-36 mo	Acetatifactor sp900066365	Combined model	Case	has_pets	0.0348877	0.992954	NA	NA	NA	NA	-2.29289	1.08685	0.0348877	0.98164	42	11
	Species	12-36 mo	Streptococcus sp001556435	Combined model	Case	has_pets	0.0347569	0.992954	2.12924	0.813901	0.0175321	0.98164	0.565903	0.720097	0.431943	0.98164	42	19
	Species	12-36 mo	Bacteroides thetaiotaomicron	Combined model	Case	has_pets	0.0384427	0.992954	-3.09733	1.05149	0.0194097	0.98164	-0.407755	0.712084	0.5669	0.983415	42	19
	Species	12-36 mo	Blautia_A sp003480185	Combined model	Case	has_pets	0.0367974	0.992954	0.788599	0.320452	0.0185712	0.98164	0.40635	0.874613	0.642214	0.983415	42	35
	Genus	12-36 mo	Hungatella	Combined model	Case	has_pets	0.0368314	0.976483	1.69868	0.745971	0.0185885	0.946249	-0.889922	0.782866	0.255643	0.946249	42	29
	Genus	12-36 mo	Faecalibacillus	Combined model	Case	has_pets	0.0449607	0.976483	1.32893	0.576464	0.0227389	0.946249	-0.345509	0.711721	0.627353	0.973503	42	19
	Genus	12-36 mo	Gemmiger	Combined model	Case	has_pets	0.00749634	0.976483	-2.44387	0.596498	0.00375522	0.946249	-0.35137	0.728105	0.629393	0.973503	42	20
	Genus	12-36 mo	Agathobacter	Combined model	Case	has_pets	0.01579	0.976483	2.43873	0.90385	0.0079264	0.946249	-0.207024	0.792523	0.793921	0.983533	42	29
	Family	12-36 mo	Pasteurellaceae	Combined model	Case	has_pets	0.0168348	0.988515	2.79316	0.696176	0.00845311	0.984991	1.18702	0.73119	0.104503	1	42	15
	Functional	12-36 mo	K00169	Combined model	Case	has_pets	0.0374319	0.999019	-1.13805	0.473033	0.0188944	1	0.00596634	0.857473	0.994448	1	42	35
	Functional	12-36 mo	K11258	Combined model	Case	has_pets	0.0121554	0.999019	2.56875	0.247975	0.0650691	1	2.8614	1.04333	0.00609628	1	42	8
	Functional	12-36 mo	GH29	Combined model	Case	has_pets	0.022396	0.999019	-0.71301	0.313202	0.022396	1	NA	NA	NA	NA	42	42
	Family	4-6 mo	Lachnospiraceae	Combined model	Case	has_siblings	0.0302416	0.994351	-3.69012	1.22528	0.0152369	1	0.618506	1.2816	0.629377	1	21	16
	Functional	4-6 mo	GH84	Combined model	Case	has_siblings	0.0119126	1	2.51519	0.827153	0.0119126	1	NA	NA	NA	NA	21	21
	Species	6-12 mo	Bifidobacterium infantis	Separate model (AD/FA)	AD	has_siblings	0.0100352	0.999211	5.18054	1.6641	0.00503027	0.999745	0.937687	1.00165	0.349199	0.999745	34	25
	Family	6-12 mo	Eggerthellaceae	Separate model (AD/FA)	AD	has_siblings	0.0109038	1	1.1746	0.366191	0.00546684	1	1.18647	1.08782	0.275413	1	34	29
	Functional	6-12 mo	CBM25	Separate model (AD/FA)	FA	has_siblings	0.013695	0.476459	0.360856	2.56094	0.849926	1	-3.23548	1.19699	0.00687112	0.496386	34	21
	Functional	6-12 mo	K01035	Separate model (AD/FA)	FA	has_siblings	0.0243836	0.618269	-1.06064	0.965548	0.362151	1	3.05001	1.21788	0.012267	0.646033	34	18
	Functional	6-12 mo	K00932	Separate model (AD/FA)	FA	has_siblings	0.0273234	0.670095	2.29539	1.2924	0.0933303	1	3.33534	1.35387	0.0137563	0.669287	34	18
	Functional	6-12 mo	GH95	Separate model (AD/FA)	AD	has_siblings	0.0123798	0.466206	0.376552	0.235053	0.00620918	0.492323	0.758034	1.23906	0.540684	1	34	33
	Functional	6-12 mo	K11752	Separate model (AD/FA)	AD	has_siblings	0.000310831	0.0930005	1.30778	0.364433	0.000155427	0.0926347	-0.790832	1.15055	0.491862	1	34	33
	Functional	6-12 mo	K14652	Separate model (AD/FA)	AD	has_siblings	0.0194474	0.578008	1.56703	0.687409	0.00977142	0.601714	-0.790832	1.15055	0.491862	1	34	33
	Functional	6-12 mo	GH20	Separate model (AD/FA)	AD	has_siblings	0.00375786	0.295882	0.61221	0.297165	0.00375786	0.448202	NA	NA	NA	NA	34	34
	Functional	6-12 mo	GH29	Separate model (AD/FA)	AD	has_siblings	0.0202146	0.580299	1.64564	0.812935	0.0202146	0.845466	NA	NA	NA	NA	34	34
	Functional	6-12 mo	GH32	Separate model (AD/FA)	AD	has_siblings	0.0375895	0.814048	0.420388	0.355513	0.0375895	1	NA	NA	NA	NA	34	34
	Functional	6-12 mo	GH33	Separate model (AD/FA)	AD	has_siblings	0.00232657	0.209589	1.4381	0.529441	0.00232657	0.333997	NA	NA	NA	NA	34	34
	Functional	6-12 mo	K00052	Separate model (AD/FA)	AD	has_siblings	0.00775285	0.352242	0.213417	0.182163	0.00775285	0.514549	NA	NA	NA	NA	34	34
	Functional	6-12 mo	K00262	Separate model (AD/FA)	AD	has_siblings	0.0156363	0.508521	0.0826691	0.151117	0.0156363	0.730922	NA	NA	NA	NA	34	34
	Functional	6-12 mo	K00382	Separate model (AD/FA)	AD	has_siblings	0.00617002	0.330247	0.679807	0.342817	0.00617002	0.492323	NA	NA	NA	NA	34	34
	Functional	6-12 mo	K00656	Separate model (AD/FA)	AD	has_siblings	0.012804	0.46719	0.0123457	0.11221	0.012804	0.649463	NA	NA	NA	NA	34	34
	Functional	6-12 mo	K01649	Separate model (AD/FA)	AD	has_siblings	0.0197048	0.578008	0.16171	0.199235	0.0197048	0.838862	NA	NA	NA	NA	34	34
	Functional	6-12 mo	K01687	Separate model (AD/FA)	AD	has_siblings	0.00632429	0.330247	0.0353238	0.103023	0.00632429	0.492323	NA	NA	NA	NA	34	34
	Functional	6-12 mo	K01755	Separate model (AD/FA)	AD	has_siblings	0.0240612	0.618269	0.0478081	0.152027	0.0240612	0.918615	NA	NA	NA	NA	34	34
	Functional	6-12 mo	K01940	Separate model (AD/FA)	AD	has_siblings	0.0115728	0.466206	0.104471	0.150718	0.0115728	0.641618	NA	NA	NA	NA	34	34
	Functional	6-12 mo	K03699	Separate model (AD/FA)	AD	has_siblings	0.0242001	0.618269	0.04406	0.149954	0.0242001	0.918615	NA	NA	NA	NA	34	34
	Functional	6-12 mo	K14155	Separate model (AD/FA)	AD	has_siblings	0.000296172	0.0930005	0.392517	0.15945	0.000296172	0.141215	NA	NA	NA	NA	34	34
	Species	6-12 mo	Bifidobacterium catenulatum	Combined model	Case	has_siblings	0.0328883	0.99586	NA	NA	NA	NA	-2.07209	0.971243	0.0328883	0.994854	34	8
	Species	6-12 mo	Escherichia flexneri	Combined model	Case	has_siblings	0.0204116	0.99586	-1.3323	1.14444	0.143091	0.994854	2.1955	0.855282	0.0102584	0.994854	34	24
	Functional	6-12 mo	K01895	Combined model	Case	has_siblings	0.0332964	0.778304	-0.810911	0.987608	0.571579	0.997983	2.36821	0.990348	0.0167891	0.765155	34	18
	Functional	6-12 mo	K02568	Combined model	Case	has_siblings	0.0430933	0.867834	-0.495099	0.607905	0.671907	0.997983	2.46515	1.07455	0.0217839	0.826205	34	29
	Functional	6-12 mo	K11752	Combined model	Case	has_siblings	0.00264286	0.240248	0.993862	0.329738	0.0013223	0.22986	-0.635905	1.14644	0.579116	0.997983	34	33
	Functional	6-12 mo	K14652	Combined model	Case	has_siblings	0.018117	0.551514	1.44133	0.587539	0.00909989	0.611759	-0.635905	1.14644	0.579116	0.997983	34	33
	Functional	6-12 mo	GH20	Combined model	Case	has_siblings	0.0072785	0.381102	0.558911	0.259779	0.0072785	0.562331	NA	NA	NA	NA	34	34
	Functional	6-12 mo	GH29	Combined model	Case	has_siblings	0.0145397	0.488012	1.63282	0.708511	0.0145397	0.722139	NA	NA	NA	NA	34	34
	Functional	6-12 mo	GH33	Combined model	Case	has_siblings	0.0197036	0.577805	1.00204	0.490318	0.0197036	0.812453	NA	NA	NA	NA	34	34
	Functional	6-12 mo	K00382	Combined model	Case	has_siblings	0.0112942	0.454859	0.613711	0.29983	0.0112942	0.7023	NA	NA	NA	NA	34	34
	Functional	6-12 mo	K14155	Combined model	Case	has_siblings	0.00426132	0.265622	0.28518	0.144836	0.00426132	0.423291	NA	NA	NA	NA	34	34
	Species	12-36 mo	Blautia_A faecis	Separate model (AD/FA)	FA	has_siblings	0.013322	0.999236	-3.43026	1.00645	0.00668333	1	-0.763352	0.760777	0.315675	1	42	26
	Species	12-36 mo	Blautia_A sp003480185	Separate model (AD/FA)	AD	has_siblings	0.0446917	0.999236	1.10442	0.525739	0.0226013	1	-0.78879	1.05592	0.455053	1	42	35
	Species	12-36 mo	Clostridioides difficile	Separate model (AD/FA)	FA	has_siblings	0.0330331	0.999236	NA	NA	NA	NA	2.05002	0.961691	0.0330331	1	42	6
	Species	12-36 mo	Faecalibacterium prausnitzii_A	Separate model (AD/FA)	FA	has_siblings	0.0461425	0.999236	NA	NA	NA	NA	-2.30715	1.157	0.0461425	1	42	13
	Species	12-36 mo	Faecalibacterium prausnitzii_D	Separate model (AD/FA)	FA	has_siblings	0.0156158	0.999236	1.13736	1.17839	0.257357	1	-2.46125	0.92565	0.00783864	1	42	32
	Species	12-36 mo	Intestinibacter bartlettii	Separate model (AD/FA)	FA	has_siblings	0.021612	0.999236	1.29878	0.492378	0.010865	1	-1.19614	0.822924	0.146077	1	42	31
	Species	12-36 mo	Streptococcus sp001556435	Separate model (AD/FA)	AD	has_siblings	0.0326685	0.999236	2.59575	0.997981	0.0164699	1	1.45203	1.1102	0.190907	1	42	19
	Species	12-36 mo	Streptococcus sp001556435	Separate model (AD/FA)	FA	has_siblings	0.0446417	0.999236	1.88445	0.762345	0.0225757	1	0.215016	0.776584	0.781876	1	42	19
	Genus	12-36 mo	Clostridioides	Separate model (AD/FA)	FA	has_siblings	0.0330331	0.989982	NA	NA	NA	NA	2.05002	0.961691	0.0330331	0.997602	42	6
	Genus	12-36 mo	Faecalibacterium	Separate model (AD/FA)	FA	has_siblings	0.0287528	0.989982	0.695393	0.649793	0.198916	0.997602	-2.36296	0.966407	0.0144812	0.997602	42	34
	Genus	12-36 mo	Gemmiger	Separate model (AD/FA)	FA	has_siblings	0.0162406	0.989982	-2.99137	0.77745	0.00815354	0.997602	-0.457006	0.768998	0.55232	0.997602	42	20
	Genus	12-36 mo	Haemophilus_D	Separate model (AD/FA)	FA	has_siblings	0.030196	0.989982	3.03768	0.917522	0.0152137	0.997602	1.47544	0.789456	0.0616322	0.997602	42	14
	Genus	12-36 mo	Hungatella	Separate model (AD/FA)	FA	has_siblings	0.0392328	0.989982	1.78748	0.732671	0.0198127	0.997602	-0.234206	0.8348	0.779053	0.997602	42	29
	Family	12-36 mo	Pasteurellaceae	Separate model (AD/FA)	FA	has_siblings	0.0122597	0.983455	3.14621	0.75162	0.00614875	1	1.25899	0.784113	0.108358	1	42	15
	Functional	12-36 mo	K00169	Separate model (AD/FA)	FA	has_siblings	0.0194313	1	-1.36356	0.528057	0.00976333	1	-0.167154	0.861052	0.846076	1	42	35
	Functional	12-36 mo	K00371	Separate model (AD/FA)	FA	has_siblings	0.0410713	1	0.404481	0.803277	0.724144	1	2.35538	1.01855	0.0207509	1	42	25
	Functional	12-36 mo	K02567	Separate model (AD/FA)	FA	has_siblings	0.0293326	1	NA	NA	NA	NA	2.27655	1.04477	0.0293326	1	42	7
	Functional	12-36 mo	K02858	Separate model (AD/FA)	FA	has_siblings	0.0371717	1	0.992302	2.19023	0.71567	1	2.41809	1.02887	0.0187619	1	42	10
	Functional	12-36 mo	K11258	Separate model (AD/FA)	FA	has_siblings	0.00423357	1	NA	NA	NA	NA	3.00834	1.05179	0.00423357	1	42	8
	Functional	12-36 mo	GH115	Separate model (AD/FA)	FA	has_siblings	0.020016	1	-1.16046	0.519327	0.020016	1	NA	NA	NA	NA	42	42
	Functional	12-36 mo	GH35	Separate model (AD/FA)	AD	has_siblings	0.0420826	1	-1.15204	0.574376	0.0420826	1	NA	NA	NA	NA	42	42
	Functional	12-36 mo	GH53	Separate model (AD/FA)	AD	has_siblings	0.0211403	1	1.00426	0.381077	0.0211403	1	NA	NA	NA	NA	42	42
	Functional	12-36 mo	K00793	Separate model (AD/FA)	FA	has_siblings	0.0239293	1	-0.326331	0.174891	0.0239293	1	NA	NA	NA	NA	42	42
	Functional	12-36 mo	K00794	Separate model (AD/FA)	FA	has_siblings	0.027482	1	-0.353558	0.19247	0.027482	1	NA	NA	NA	NA	42	42
	Functional	12-36 mo	K01692	Separate model (AD/FA)	FA	has_siblings	0.0250739	1	-0.927974	0.440231	0.0250739	1	NA	NA	NA	NA	42	42
	Functional	12-36 mo	K14652	Separate model (AD/FA)	FA	has_siblings	0.0210907	1	-0.400265	0.203072	0.0210907	1	NA	NA	NA	NA	42	42
	Functional	12-36 mo	K23351	Separate model (AD/FA)	FA	has_siblings	0.0486743	1	-0.300581	0.191958	0.0486743	1	NA	NA	NA	NA	42	42
	Species	12-36 mo	Acetatifactor sp900066365	Combined model	Case	has_siblings	0.0268394	0.998518	NA	NA	NA	NA	-2.42707	1.09632	0.0268394	0.995688	42	11
	Species	12-36 mo	Bacteroides thetaiotaomicron	Combined model	Case	has_siblings	0.0175384	0.998518	-3.51981	1.04296	0.00880798	0.995688	-0.584972	0.691386	0.397504	0.995688	42	19
	Species	12-36 mo	Blautia_A sp003480185	Combined model	Case	has_siblings	0.0407551	0.998518	0.772091	0.31714	0.0205895	0.995688	0.215394	0.835089	0.796461	0.995688	42	35
	Species	12-36 mo	Faecalibacterium prausnitzii_D	Combined model	Case	has_siblings	0.0190888	0.998518	1.10485	0.964791	0.202861	0.995688	-2.30414	0.88954	0.00959039	0.995688	42	32
	Species	12-36 mo	Streptococcus sp001556435	Combined model	Case	has_siblings	0.0182636	0.998518	2.08489	0.697124	0.00917386	0.995688	0.588215	0.70694	0.405376	0.995688	42	19
	Genus	12-36 mo	Agathobacter	Combined model	Case	has_siblings	0.0176116	0.996089	2.45155	0.900761	0.00884494	1	-0.405981	0.764416	0.59535	1	42	29
	Genus	12-36 mo	Haemophilus_D	Combined model	Case	has_siblings	0.0270253	0.996089	2.81679	0.895799	0.0136052	1	1.51537	0.741504	0.0409893	1	42	14
	Family	12-36 mo	Pasteurellaceae	Combined model	Case	has_siblings	0.00852666	0.985281	2.91948	0.71208	0.00427246	0.987069	1.26559	0.726739	0.0816031	0.987069	42	15
	Functional	12-36 mo	K11258	Combined model	Case	has_siblings	0.0163064	0.999062	4.13266	0.534701	0.0841012	1	2.72132	1.02914	0.00818673	1	42	8
	Functional	12-36 mo	GH29	Combined model	Case	has_siblings	0.0418396	0.999062	-0.62675	0.317026	0.0418396	1	NA	NA	NA	NA	42	42

## Sheet: Table S7
	Supplementary Table S7. Feature-level associations from age-stratified MaAsLin3 sensitivity analyses with covariate addition (add-one-in models)
	Association	Age Group	Feature	Metadata	Value	added_covariate	pval_joint	qval_joint	coef_abundance	stderr_abundance	pval_individual_abundance	qval_individual_abundance	coef_prevalence	stderr_prevalence	pval_individual_prevalence	qval_individual_prevalence	N	N_not_zero
	Family	4-6 mo	Lachnospiraceae	Combined model	Case	sex	0.00562373	0.629857	-4.16989	1.11351	0.00281583	0.450532	0.865268	1.08981	0.427219	1	21	16
	Functional	4-6 mo	CBM20	Combined model	Case	sex	0.0404769	0.992057	NA	NA	NA	NA	-2.83287	1.38266	0.0404769	0.973503	21	10
	Functional	4-6 mo	GH115	Combined model	Case	sex	0.042078	0.992057	4.62472	2.15691	0.078465	0.973503	-3.18318	1.38204	0.0212651	0.973503	21	13
	Functional	4-6 mo	GH36	Combined model	Case	sex	0.0485365	0.992057	-0.502902	0.345837	0.0485365	0.973503	NA	NA	NA	NA	21	21
	Species	6-12 mo	Bifidobacterium breve	Separate model (AD/FA)	FA	sex	0.00638063	0.999598	-4.13466	1.36027	0.00319542	0.99769	-0.989997	1.06059	0.350591	0.99769	34	29
	Species	6-12 mo	Bifidobacterium infantis	Separate model (AD/FA)	AD	sex	0.0179912	0.999598	5.1342	1.6509	0.00903643	0.99769	0.512238	0.894622	0.566933	0.99769	34	25
	Species	6-12 mo	Clostridioides difficile	Separate model (AD/FA)	FA	sex	0.0181712	0.999598	3.65117	0.819693	0.00912727	0.99769	-0.0341946	0.848331	0.967847	0.99769	34	13
	Species	6-12 mo	Lacticaseibacillus paracasei	Separate model (AD/FA)	FA	sex	0.00510255	0.999598	-4.09185	0.342333	0.00255454	0.99769	-0.317311	0.905938	0.726146	0.99769	34	9
	Genus	6-12 mo	Clostridium	Separate model (AD/FA)	FA	sex	0.043182	0.986859	-2.77504	1.43173	0.120667	0.987177	-2.57057	1.12089	0.0218293	0.987177	34	21
	Genus	6-12 mo	Flavonifractor	Separate model (AD/FA)	AD	sex	0.0484702	0.986859	0.54643	1.11406	0.703201	0.987177	-2.20272	0.979582	0.0245361	0.987177	34	24
	Genus	6-12 mo	Klebsiella_A	Separate model (AD/FA)	FA	sex	0.0254194	0.986859	-7.686	0.674049	0.0127915	0.987177	1.37926	0.944631	0.14426	0.987177	34	8
	Genus	6-12 mo	Clostridioides	Separate model (AD/FA)	FA	sex	0.0109061	0.986859	3.50153	0.812777	0.00546801	0.987177	-0.0341946	0.848331	0.967847	1	34	13
	Family	6-12 mo	Clostridiaceae	Separate model (AD/FA)	FA	sex	0.0478213	0.999999	-2.61106	1.39015	0.0541593	1	-2.54225	1.12794	0.0242036	1	34	23
	Family	6-12 mo	Eggerthellaceae	Separate model (AD/FA)	AD	sex	0.0054463	0.953103	1.13284	0.389685	0.00272687	0.777157	1.49652	1.19827	0.2117	1	34	29
	Functional	6-12 mo	CBM25	Separate model (AD/FA)	FA	sex	0.00471654	0.644924	0.736203	2.24758	0.706491	0.989292	-3.8476	1.26541	0.00236106	0.766008	34	21
	Functional	6-12 mo	K00932	Separate model (AD/FA)	FA	sex	0.0215147	0.813427	2.02204	1.15699	0.0888219	0.982833	3.78177	1.48387	0.0108158	0.973788	34	18
	Functional	6-12 mo	K01035	Separate model (AD/FA)	FA	sex	0.0249128	0.813427	-0.826813	0.822085	0.411065	0.989292	3.47451	1.39163	0.012535	0.973788	34	18
	Functional	6-12 mo	K01895	Separate model (AD/FA)	AD	sex	0.0484933	0.813427	-0.788886	0.914778	0.605227	0.989292	2.30262	1.0241	0.024548	0.973788	34	18
	Functional	6-12 mo	CBM26	Separate model (AD/FA)	AD	sex	0.00898505	0.813427	-6.77907	0.426496	0.00450266	0.766008	-0.827593	1.03534	0.424089	0.989292	34	7
	Functional	6-12 mo	CBM4	Separate model (AD/FA)	FA	sex	0.00914851	0.813427	-3.56481	0.594639	0.00458477	0.766008	-0.50763	0.88824	0.56766	0.989292	34	10
	Functional	6-12 mo	GH95	Separate model (AD/FA)	AD	sex	0.0280243	0.813427	0.337551	0.225142	0.0141117	0.973788	0.999883	1.43932	0.487247	0.989292	34	33
	Functional	6-12 mo	K11752	Separate model (AD/FA)	AD	sex	0.000974845	0.644924	1.25869	0.381897	0.000487541	0.744476	-1.00612	1.35267	0.456997	0.989292	34	33
	Functional	6-12 mo	K14138	Separate model (AD/FA)	AD	sex	0.0355615	0.813427	-2.29523	0.609643	0.0179417	0.973788	-0.461232	0.845969	0.585608	0.989292	34	12
	Functional	6-12 mo	K14652	Separate model (AD/FA)	AD	sex	0.0484277	0.813427	1.31291	0.671439	0.0245143	0.973788	-1.00612	1.35267	0.456997	0.989292	34	33
	Functional	6-12 mo	GH20	Separate model (AD/FA)	AD	sex	0.0044996	0.644924	0.626178	0.284317	0.0044996	0.766008	NA	NA	NA	NA	34	34
	Functional	6-12 mo	GH20	Separate model (AD/FA)	FA	sex	0.0373348	0.813427	0.544253	0.295236	0.0373348	0.973788	NA	NA	NA	NA	34	34
	Functional	6-12 mo	GH29	Separate model (AD/FA)	AD	sex	0.021161	0.813427	1.56127	0.757441	0.021161	0.973788	NA	NA	NA	NA	34	34
	Functional	6-12 mo	GH33	Separate model (AD/FA)	AD	sex	0.00551807	0.644924	1.29206	0.523506	0.00551807	0.766008	NA	NA	NA	NA	34	34
	Functional	6-12 mo	K00052	Separate model (AD/FA)	AD	sex	0.0245344	0.813427	0.19983	0.190692	0.0245344	0.973788	NA	NA	NA	NA	34	34
	Functional	6-12 mo	K00262	Separate model (AD/FA)	AD	sex	0.0400862	0.813427	0.084994	0.1555	0.0400862	0.973788	NA	NA	NA	NA	34	34
	Functional	6-12 mo	K00382	Separate model (AD/FA)	AD	sex	0.0302987	0.813427	0.550484	0.362758	0.0302987	0.973788	NA	NA	NA	NA	34	34
	Functional	6-12 mo	K01687	Separate model (AD/FA)	AD	sex	0.0205835	0.813427	0.0466816	0.107693	0.0205835	0.973788	NA	NA	NA	NA	34	34
	Functional	6-12 mo	K14155	Separate model (AD/FA)	AD	sex	0.00229636	0.644924	0.41021	0.190397	0.00229636	0.766008	NA	NA	NA	NA	34	34
	Species	6-12 mo	Escherichia flexneri	Combined model	Case	sex	0.0149162	0.990196	-0.904346	0.97028	0.255361	0.9883	2.30568	0.862125	0.00748612	0.9883	34	24
	Species	6-12 mo	Intestinibacter bartlettii	Combined model	Case	sex	0.044203	0.990196	-1.36463	0.490132	0.0223513	0.9883	-0.992219	0.710165	0.162364	0.9883	34	12
	Genus	6-12 mo	Hungatella	Combined model	Case	sex	0.0298718	0.987221	2.73472	0.849996	0.0150491	0.986532	0.105759	0.738476	0.886122	0.989191	34	13
	Genus	6-12 mo	Limosilactobacillus	Combined model	Case	sex	0.0389284	0.987221	-5.44039	1.11477	0.0196574	0.986532	-0.308747	0.768598	0.687903	0.989191	34	8
	Genus	6-12 mo	Mediterraneibacter	Combined model	Case	sex	0.0421143	0.987221	-3.11683	0.584116	0.0212836	0.986532	-0.658617	0.812798	0.417763	0.989191	34	8
	Functional	6-12 mo	CBM25	Combined model	Case	sex	0.033099	0.834336	-1.90296	0.947149	0.0958938	0.976778	-2.13511	0.892047	0.0166887	0.952469	34	21
	Functional	6-12 mo	K00932	Combined model	Case	sex	0.0295941	0.834336	1.22422	1.07686	0.202435	0.991774	2.06933	0.849965	0.0149082	0.952469	34	18
	Functional	6-12 mo	K01035	Combined model	Case	sex	0.0319032	0.834336	-0.813653	0.708713	0.420646	0.991774	1.92672	0.800441	0.0160809	0.952469	34	18
	Functional	6-12 mo	K01895	Combined model	Case	sex	0.0233207	0.834336	-0.828624	0.82645	0.477176	0.991774	2.39468	0.950198	0.0117291	0.952469	34	18
	Functional	6-12 mo	K02567	Combined model	Case	sex	0.0416913	0.834336	-0.99477	0.652654	0.257091	0.991774	1.86321	0.807715	0.0210676	0.952469	34	20
	Functional	6-12 mo	K02568	Combined model	Case	sex	0.0418453	0.834336	-0.266875	0.581864	0.94099	0.993789	2.84453	1.23388	0.0211462	0.952469	34	29
	Functional	6-12 mo	K02858	Combined model	Case	sex	0.0450969	0.834336	-0.826169	0.67535	0.390319	0.991774	2.17024	0.953271	0.0228086	0.952469	34	17
	Functional	6-12 mo	CBM4	Combined model	Case	sex	0.0278371	0.834336	-2.86437	0.710733	0.0140168	0.952469	-0.434416	0.721435	0.547071	0.991774	34	10
	Functional	6-12 mo	K11752	Combined model	Case	sex	0.00931597	0.834336	0.838352	0.33613	0.00466889	0.952469	-0.751122	1.3688	0.58318	0.991774	34	33
	Functional	6-12 mo	GH20	Combined model	Case	sex	0.00284821	0.834336	0.587817	0.238951	0.00284821	0.952469	NA	NA	NA	NA	34	34
	Functional	6-12 mo	GH29	Combined model	Case	sex	0.0114303	0.834336	1.50717	0.636034	0.0114303	0.952469	NA	NA	NA	NA	34	34
	Functional	6-12 mo	GH33	Combined model	Case	sex	0.0448778	0.834336	0.769934	0.467445	0.0448778	0.952469	NA	NA	NA	NA	34	34
	Functional	6-12 mo	K00382	Combined model	Case	sex	0.0499564	0.834336	0.420889	0.307068	0.0499564	0.952469	NA	NA	NA	NA	34	34
	Functional	6-12 mo	K14155	Combined model	Case	sex	0.00536225	0.834336	0.317131	0.16233	0.00536225	0.952469	NA	NA	NA	NA	34	34
	Species	12-36 mo	Acetatifactor sp900066365	Separate model (AD/FA)	FA	sex	0.0411444	0.998118	NA	NA	NA	NA	-2.67613	1.3105	0.0411444	0.999613	42	11
	Species	12-36 mo	Clostridioides difficile	Separate model (AD/FA)	FA	sex	0.0421155	0.998118	0.840023	0.749594	0.571592	0.999613	2.28168	0.990782	0.0212843	0.999613	42	6
	Species	12-36 mo	Enterocloster sp001517625	Separate model (AD/FA)	AD	sex	0.0330734	0.998118	6.0321	0.775117	0.0166758	0.999613	-1.01435	1.30464	0.436868	0.999613	42	7
	Species	12-36 mo	Faecalibacterium prausnitzii_A	Separate model (AD/FA)	FA	sex	0.0289668	0.998118	NA	NA	NA	NA	-2.84912	1.30458	0.0289668	0.999613	42	13
	Species	12-36 mo	Faecalibacterium prausnitzii_D	Separate model (AD/FA)	FA	sex	0.00942269	0.998118	1.17922	1.1334	0.387715	0.999613	-2.7253	0.96458	0.0047225	0.999613	42	32
	Species	12-36 mo	Mediterraneibacter lactaris	Separate model (AD/FA)	AD	sex	0.0358374	0.998118	-1.54457	0.419077	0.0180822	0.999613	0.664399	1.01818	0.514055	0.999613	42	13
	Genus	12-36 mo	Acetatifactor	Separate model (AD/FA)	FA	sex	0.0390118	0.998153	-0.968207	1.29906	0.555578	1	-1.84118	0.789522	0.0196999	0.985439	42	25
	Genus	12-36 mo	Agathobacter	Separate model (AD/FA)	AD	sex	0.0355938	0.998153	2.8283	1.21872	0.0179582	0.985439	2.0624	1.972	0.295634	0.985439	42	29
	Genus	12-36 mo	Clostridioides	Separate model (AD/FA)	FA	sex	0.0421155	0.998153	0.890282	0.708335	0.403226	0.986966	2.28168	0.990782	0.0212843	0.985439	42	6
	Genus	12-36 mo	Faecalibacterium	Separate model (AD/FA)	FA	sex	0.0198464	0.998153	0.625284	0.622953	0.264585	0.985439	-2.51712	0.976853	0.00997295	0.985439	42	34
	Genus	12-36 mo	Gemmiger	Separate model (AD/FA)	FA	sex	0.0111412	0.998153	-2.70789	0.700508	0.00558622	0.985439	-0.276526	0.741362	0.70915	1	42	20
	Genus	12-36 mo	Hungatella	Separate model (AD/FA)	FA	sex	0.0259819	0.998153	1.86645	0.68015	0.0130765	0.985439	-0.22232	0.824417	0.787415	1	42	29
	Genus	12-36 mo	Phascolarctobacterium	Separate model (AD/FA)	AD	sex	0.0454789	0.998153	-1.79413	0.105938	0.023004	0.985439	0.145154	1.16506	0.900849	1	42	7
	Functional	12-36 mo	CBM41	Separate model (AD/FA)	FA	sex	0.0391873	0.99862	1.95824	0.742051	0.0197895	1	0.306502	0.856204	0.72036	1	42	33
	Functional	12-36 mo	CBM83	Separate model (AD/FA)	AD	sex	0.0403061	0.99862	1.99358	0.764949	0.0203603	1	2.54287	1.95866	0.194195	1	42	27
	Functional	12-36 mo	K00074	Separate model (AD/FA)	FA	sex	0.0187799	0.99862	-0.767082	0.31418	0.00943447	1	-0.9727	1.28898	0.450472	1	42	41
	Functional	12-36 mo	K00128	Separate model (AD/FA)	FA	sex	0.0257663	0.99862	1.46746	0.404456	0.0129672	1	0.331703	0.781209	0.671127	1	42	13
	Functional	12-36 mo	K00169	Separate model (AD/FA)	FA	sex	0.0150902	0.99862	-1.23365	0.464015	0.0075738	1	-0.459041	0.840979	0.585175	1	42	35
	Functional	12-36 mo	K00370	Separate model (AD/FA)	FA	sex	0.0401806	0.99862	-0.802361	1.33226	0.514227	1	1.91403	0.824721	0.0202963	1	42	13
	Functional	12-36 mo	K00626	Separate model (AD/FA)	FA	sex	0.0311634	0.99862	-0.723281	0.322604	0.015705	1	-0.9727	1.28898	0.450472	1	42	41
	Functional	12-36 mo	K01501	Separate model (AD/FA)	FA	sex	0.0482686	0.99862	-0.459572	0.643284	0.415041	1	1.84411	0.819512	0.0244328	1	42	11
	Functional	12-36 mo	K11258	Separate model (AD/FA)	FA	sex	0.0119514	0.99862	0.948324	1.20098	0.558306	1	2.87642	1.04668	0.00599364	1	42	8
	Functional	12-36 mo	GH115	Separate model (AD/FA)	FA	sex	0.041016	0.99862	-0.958057	0.501958	0.041016	1	NA	NA	NA	NA	42	42
	Functional	12-36 mo	GH53	Separate model (AD/FA)	AD	sex	0.0152727	0.99862	1.02649	0.369858	0.0152727	1	NA	NA	NA	NA	42	42
	Functional	12-36 mo	K00793	Separate model (AD/FA)	FA	sex	0.0059783	0.99862	-0.4264	0.172671	0.0059783	1	NA	NA	NA	NA	42	42
	Functional	12-36 mo	K00794	Separate model (AD/FA)	FA	sex	0.00822942	0.99862	-0.439649	0.186517	0.00822942	1	NA	NA	NA	NA	42	42
	Functional	12-36 mo	K01692	Separate model (AD/FA)	FA	sex	0.0139977	0.99862	-0.970872	0.41396	0.0139977	1	NA	NA	NA	NA	42	42
	Functional	12-36 mo	K01938	Separate model (AD/FA)	FA	sex	0.0143685	0.99862	-0.317473	0.155076	0.0143685	1	NA	NA	NA	NA	42	42
	Functional	12-36 mo	K02231	Separate model (AD/FA)	FA	sex	0.0293961	0.99862	-0.283312	0.162975	0.0293961	1	NA	NA	NA	NA	42	42
	Functional	12-36 mo	K14652	Separate model (AD/FA)	FA	sex	0.00587082	0.99862	-0.494324	0.197183	0.00587082	1	NA	NA	NA	NA	42	42
	Functional	12-36 mo	K20509	Separate model (AD/FA)	FA	sex	0.0416276	0.99862	-0.244424	0.156868	0.0416276	1	NA	NA	NA	NA	42	42
	Functional	12-36 mo	K23351	Separate model (AD/FA)	FA	sex	0.031781	0.99862	-0.309849	0.179017	0.031781	1	NA	NA	NA	NA	42	42
	Species	12-36 mo	Acetatifactor sp900066365	Combined model	Case	sex	0.0200984	0.994221	NA	NA	NA	NA	-2.89223	1.24423	0.0200984	1	42	11
	Species	12-36 mo	Faecalibacterium prausnitzii_A	Combined model	Case	sex	0.0326922	0.994221	-2.38374	1.34925	0.196721	1	-2.21509	0.923701	0.016482	1	42	13
	Species	12-36 mo	Faecalibacterium prausnitzii_D	Combined model	Case	sex	0.0121186	0.994221	1.09119	0.9183	0.322542	1	-2.58444	0.942006	0.00607778	1	42	32
	Genus	12-36 mo	Faecalibacterium	Combined model	Case	sex	0.0368164	0.916488	0.244928	0.527821	0.415653	0.954112	-2.24543	0.953943	0.0185808	0.916876	42	34
	Genus	12-36 mo	Agathobacter	Combined model	Case	sex	0.0136339	0.916488	2.65503	0.932438	0.00684037	0.916876	-0.758399	0.723839	0.294756	0.936473	42	29
	Genus	12-36 mo	Hungatella	Combined model	Case	sex	0.0450072	0.916488	1.5735	0.682814	0.0227627	0.916876	-0.65207	0.743324	0.380359	0.947898	42	29
	Genus	12-36 mo	Prevotella	Combined model	Case	sex	0.0262682	0.916488	-5.58082	1.65038	0.0132215	0.916876	-0.399493	0.701413	0.568979	0.978249	42	13
	Genus	12-36 mo	Gemmiger	Combined model	Case	sex	0.0273784	0.916488	-2.32629	0.668255	0.0137842	0.916876	-0.3241	0.688712	0.637935	0.987676	42	20
	Functional	12-36 mo	K00370	Combined model	Case	sex	0.0483051	0.999702	-0.769968	1.20171	0.498309	0.998855	1.75845	0.781549	0.0244515	0.998855	42	13
	Functional	12-36 mo	K11258	Combined model	Case	sex	0.0203708	0.999702	0.496781	1.41167	0.78768	0.998855	2.66638	1.03843	0.0102378	0.998855	42	8
	Functional	12-36 mo	K00793	Combined model	Case	sex	0.0290456	0.999702	-0.308159	0.162414	0.0290456	0.998855	NA	NA	NA	NA	42	42
	Functional	12-36 mo	K00794	Combined model	Case	sex	0.0179741	0.999702	-0.364502	0.171049	0.0179741	0.998855	NA	NA	NA	NA	42	42
	Functional	12-36 mo	K01938	Combined model	Case	sex	0.0491402	0.999702	-0.232629	0.143858	0.0491402	0.998855	NA	NA	NA	NA	42	42
	Functional	12-36 mo	K14652	Combined model	Case	sex	0.0171286	0.999702	-0.395246	0.182207	0.0171286	0.998855	NA	NA	NA	NA	42	42
	Family	4-6 mo	Lachnospiraceae	Combined model	Case	race_ethnicity	0.0205287	0.999135	-4.24936	1.20944	0.0103176	1	0.393196	1.16901	0.736608	1	21	16
	Functional	4-6 mo	CBM4	Combined model	Case	race_ethnicity	0.0388775	0.99712	1.80809	0.192966	0.0196314	0.993622	-1.06317	1.17383	0.36508	0.993622	21	7
	Functional	4-6 mo	CBM9	Combined model	Case	race_ethnicity	0.0488532	0.99712	NA	NA	NA	NA	-4.08699	2.07475	0.0488532	0.993622	21	5
	Functional	4-6 mo	GH29	Combined model	Case	race_ethnicity	0.0412436	0.99712	-1.50385	0.80559	0.0412436	0.993622	NA	NA	NA	NA	21	21
	Functional	4-6 mo	GH32	Combined model	Case	race_ethnicity	0.0458172	0.99712	-0.439438	0.328406	0.0458172	0.993622	NA	NA	NA	NA	21	21
	Species	6-12 mo	Bifidobacterium breve	Separate model (AD/FA)	FA	race_ethnicity	0.0238094	0.988643	-3.687	1.46526	0.0119764	0.991459	-0.41739	1.12929	0.711677	0.991459	34	29
	Species	6-12 mo	Clostridioides difficile	Separate model (AD/FA)	FA	race_ethnicity	0.0199422	0.988643	3.98552	0.873985	0.0100213	0.991459	-0.222721	0.89275	0.802991	0.995987	34	13
	Genus	6-12 mo	Clostridioides	Separate model (AD/FA)	FA	race_ethnicity	0.0178569	0.985615	3.79899	0.855875	0.00896865	0.992013	-0.222721	0.89275	0.802991	0.992013	34	13
	Genus	6-12 mo	Clostridium	Separate model (AD/FA)	FA	race_ethnicity	0.0491809	0.985615	-2.76029	1.3986	0.0710287	0.992013	-2.7703	1.23512	0.0249005	0.992013	34	21
	Genus	6-12 mo	Klebsiella_A	Separate model (AD/FA)	FA	race_ethnicity	0.0339745	0.985615	-8.18648	0.950359	0.0171341	0.992013	1.42515	1.00721	0.157084	0.992013	34	8
	Genus	6-12 mo	Limosilactobacillus	Separate model (AD/FA)	FA	race_ethnicity	0.0226896	0.985615	-5.91273	0.939387	0.0114099	0.992013	-0.166274	0.964897	0.863183	1	34	8
	Functional	6-12 mo	CBM25	Separate model (AD/FA)	FA	race_ethnicity	0.0195735	0.994966	1.13666	2.28567	0.589546	0.997345	-2.99561	1.16038	0.00983514	0.997345	34	21
	Functional	6-12 mo	CBM4	Separate model (AD/FA)	FA	race_ethnicity	0.0426421	0.994966	-2.45175	0.630868	0.0215533	0.997345	-1.57917	1.10886	0.154404	0.997345	34	10
	Functional	6-12 mo	K01035	Separate model (AD/FA)	FA	race_ethnicity	0.0361352	0.994966	-0.834577	0.888245	0.43876	0.997345	3.37505	1.4296	0.0182338	0.997345	34	18
	Functional	6-12 mo	K11752	Separate model (AD/FA)	AD	race_ethnicity	0.001267	0.994966	1.30202	0.393472	0.0006337	0.968927	-1.13706	1.3445	0.397713	0.997345	34	33
	Functional	6-12 mo	K14652	Separate model (AD/FA)	AD	race_ethnicity	0.0358342	0.994966	1.4631	0.679006	0.0180806	0.997345	-1.13706	1.3445	0.397713	0.997345	34	33
	Functional	6-12 mo	GH20	Separate model (AD/FA)	AD	race_ethnicity	0.0143293	0.994966	0.546395	0.292986	0.0143293	0.997345	NA	NA	NA	NA	34	34
	Functional	6-12 mo	GH32	Separate model (AD/FA)	AD	race_ethnicity	0.0445483	0.994966	0.500932	0.348549	0.0445483	0.997345	NA	NA	NA	NA	34	34
	Functional	6-12 mo	GH33	Separate model (AD/FA)	AD	race_ethnicity	0.0107211	0.994966	1.25996	0.546217	0.0107211	0.997345	NA	NA	NA	NA	34	34
	Functional	6-12 mo	K00052	Separate model (AD/FA)	AD	race_ethnicity	0.0333716	0.994966	0.21434	0.190553	0.0333716	0.997345	NA	NA	NA	NA	34	34
	Functional	6-12 mo	K00382	Separate model (AD/FA)	AD	race_ethnicity	0.0118818	0.994966	0.680553	0.337086	0.0118818	0.997345	NA	NA	NA	NA	34	34
	Functional	6-12 mo	K01940	Separate model (AD/FA)	AD	race_ethnicity	0.0487472	0.994966	0.102137	0.149341	0.0487472	0.997345	NA	NA	NA	NA	34	34
	Functional	6-12 mo	K14155	Separate model (AD/FA)	AD	race_ethnicity	0.00814509	0.994966	0.369198	0.19978	0.00814509	0.997345	NA	NA	NA	NA	34	34
	Species	6-12 mo	Escherichia flexneri	Combined model	Case	race_ethnicity	0.0326027	0.990996	-1.2341	0.997329	0.222486	0.975236	2.04489	0.852363	0.0164364	0.975236	34	24
	Genus	6-12 mo	Limosilactobacillus	Combined model	Case	race_ethnicity	0.0212286	0.956248	-5.91273	0.939387	0.0106712	0.974007	-0.223241	0.788324	0.777035	0.977001	34	8
	Functional	6-12 mo	CBM9	Combined model	Case	race_ethnicity	0.0489819	0.997103	-2.1128	0.711199	0.0247984	0.989141	-0.393385	0.712066	0.580636	0.989141	34	15
	Functional	6-12 mo	K11752	Combined model	Case	race_ethnicity	0.00597742	0.997103	0.946674	0.354651	0.00299319	0.989141	-1.011	1.38136	0.464238	0.989141	34	33
	Functional	6-12 mo	K14652	Combined model	Case	race_ethnicity	0.0263283	0.997103	1.3167	0.579921	0.0132519	0.989141	-1.011	1.38136	0.464238	0.989141	34	33
	Functional	6-12 mo	GH20	Combined model	Case	race_ethnicity	0.00974999	0.997103	0.508892	0.254611	0.00974999	0.989141	NA	NA	NA	NA	34	34
	Functional	6-12 mo	GH29	Combined model	Case	race_ethnicity	0.0333775	0.997103	1.37794	0.714589	0.0333775	0.989141	NA	NA	NA	NA	34	34
	Functional	6-12 mo	GH32	Combined model	Case	race_ethnicity	0.0400876	0.997103	0.442671	0.30318	0.0400876	0.989141	NA	NA	NA	NA	34	34
	Functional	6-12 mo	GH33	Combined model	Case	race_ethnicity	0.036842	0.997103	0.865241	0.493738	0.036842	0.989141	NA	NA	NA	NA	34	34
	Functional	6-12 mo	K00382	Combined model	Case	race_ethnicity	0.00847453	0.997103	0.627346	0.293137	0.00847453	0.989141	NA	NA	NA	NA	34	34
	Functional	6-12 mo	K00656	Combined model	Case	race_ethnicity	0.0410017	0.997103	0.0342094	0.0975392	0.0410017	0.989141	NA	NA	NA	NA	34	34
	Functional	6-12 mo	K14155	Combined model	Case	race_ethnicity	0.0104407	0.997103	0.294426	0.175344	0.0104407	0.989141	NA	NA	NA	NA	34	34
	Species	12-36 mo	Bifidobacterium longum	Separate model (AD/FA)	AD	race_ethnicity	0.0482701	0.994093	1.71723	0.960952	0.0244336	0.999733	-0.556893	1.41241	0.693371	0.999733	42	38
	Species	12-36 mo	Blautia_A sp003480185	Separate model (AD/FA)	AD	race_ethnicity	0.013926	0.994093	1.01712	0.526564	0.00698743	0.999733	-0.824272	1.03787	0.427083	0.999733	42	35
	Species	12-36 mo	Faecalibacterium prausnitzii_A	Separate model (AD/FA)	FA	race_ethnicity	0.0472724	0.994093	NA	NA	NA	NA	-2.58637	1.30371	0.0472724	0.999733	42	13
	Species	12-36 mo	Faecalibacterium prausnitzii_D	Separate model (AD/FA)	FA	race_ethnicity	0.0106402	0.994093	1.14925	1.13413	0.251697	0.999733	-2.70765	0.971834	0.00533432	0.999733	42	32
	Species	12-36 mo	Hungatella effluvii	Separate model (AD/FA)	FA	race_ethnicity	0.0343878	0.994093	1.75899	0.728778	0.0173443	0.999733	0.0724756	0.800001	0.927815	0.999733	42	26
	Species	12-36 mo	Intestinibacter bartlettii	Separate model (AD/FA)	FA	race_ethnicity	0.0148824	0.994093	1.28349	0.470862	0.00746911	0.999733	-1.21306	0.827897	0.142856	0.999733	42	31
	Species	12-36 mo	Romboutsia timonensis	Separate model (AD/FA)	FA	race_ethnicity	0.0334447	0.994093	2.58771	0.930034	0.0168645	0.999733	-0.454482	0.805934	0.572809	0.999733	42	15
	Genus	12-36 mo	Agathobacter	Separate model (AD/FA)	AD	race_ethnicity	0.0454617	0.994629	2.4427	1.14028	0.0229952	0.980313	2.48255	2.02932	0.221202	0.980313	42	29
	Genus	12-36 mo	Faecalibacterium	Separate model (AD/FA)	FA	race_ethnicity	0.0249149	0.994629	0.721458	0.619216	0.195189	0.980313	-2.4354	0.975452	0.012536	0.980313	42	34
	Genus	12-36 mo	Gemmiger	Separate model (AD/FA)	FA	race_ethnicity	0.0174876	0.994629	-2.37674	0.66615	0.00878238	0.980313	-0.212392	0.740769	0.774329	0.980313	42	20
	Genus	12-36 mo	Hungatella	Separate model (AD/FA)	FA	race_ethnicity	0.0193978	0.994629	1.94702	0.696005	0.00974638	0.980313	-0.414221	0.83212	0.618632	0.980313	42	29
	Genus	12-36 mo	Romboutsia	Separate model (AD/FA)	FA	race_ethnicity	0.0365506	0.994629	2.70003	0.957564	0.0184454	0.980313	-0.454482	0.805934	0.572809	0.980313	42	15
	Functional	12-36 mo	K00169	Separate model (AD/FA)	FA	race_ethnicity	0.0129039	0.997913	-1.41986	0.508356	0.00647292	1	-0.191944	0.871853	0.825749	1	42	35
	Functional	12-36 mo	K00371	Separate model (AD/FA)	FA	race_ethnicity	0.0315516	0.997913	0.562083	0.821574	0.566915	1	2.49402	1.03437	0.0159023	1	42	25
	Functional	12-36 mo	K02858	Separate model (AD/FA)	FA	race_ethnicity	0.0448884	0.997913	2.0018	1.67849	0.304751	1	2.27956	1.0005	0.0227019	1	42	10
	Functional	12-36 mo	K11258	Separate model (AD/FA)	FA	race_ethnicity	0.0087885	0.997913	1.76654	1.57302	0.396623	1	3.12085	1.09593	0.00440395	1	42	8
	Functional	12-36 mo	GH53	Separate model (AD/FA)	AD	race_ethnicity	0.0164174	0.997913	0.957806	0.365721	0.0164174	1	NA	NA	NA	NA	42	42
	Functional	12-36 mo	K00793	Separate model (AD/FA)	FA	race_ethnicity	0.0263002	0.997913	-0.330276	0.167029	0.0263002	1	NA	NA	NA	NA	42	42
	Functional	12-36 mo	K00794	Separate model (AD/FA)	FA	race_ethnicity	0.0348574	0.997913	-0.34378	0.184229	0.0348574	1	NA	NA	NA	NA	42	42
	Functional	12-36 mo	K01692	Separate model (AD/FA)	FA	race_ethnicity	0.0142111	0.997913	-1.04336	0.432308	0.0142111	1	NA	NA	NA	NA	42	42
	Functional	12-36 mo	K01938	Separate model (AD/FA)	FA	race_ethnicity	0.0493988	0.997913	-0.245824	0.149709	0.0493988	1	NA	NA	NA	NA	42	42
	Functional	12-36 mo	K14652	Separate model (AD/FA)	FA	race_ethnicity	0.0283652	0.997913	-0.383348	0.194566	0.0283652	1	NA	NA	NA	NA	42	42
	Species	12-36 mo	Acetatifactor sp900066365	Combined model	Case	race_ethnicity	0.0317989	0.98867	NA	NA	NA	NA	-2.64073	1.23	0.0317989	0.997659	42	11
	Species	12-36 mo	Blautia_A sp003480185	Combined model	Case	race_ethnicity	0.0179612	0.98867	0.703904	0.310347	0.00902131	0.997659	0.19695	0.834603	0.813448	0.997659	42	35
	Species	12-36 mo	Faecalibacterium prausnitzii_D	Combined model	Case	race_ethnicity	0.0124484	0.98867	1.08884	0.92799	0.160629	0.997659	-2.56798	0.939033	0.00624367	0.997659	42	32
	Species	12-36 mo	Hungatella effluvii	Combined model	Case	race_ethnicity	0.0342622	0.98867	1.64574	0.722086	0.0172804	0.997659	-0.597596	0.697931	0.391866	0.997659	42	26
	Species	12-36 mo	KLE1615 sp900066985	Combined model	Case	race_ethnicity	0.0343166	0.98867	-2.85671	0.939688	0.0173081	0.997659	-1.41932	0.738804	0.054719	0.997659	42	18
	Species	12-36 mo	Streptococcus sp001556435	Combined model	Case	race_ethnicity	0.0283402	0.98867	1.80282	0.721358	0.0142719	0.997659	0.815893	0.699251	0.243287	0.997659	42	19
	Genus	12-36 mo	Agathobacter	Combined model	Case	race_ethnicity	0.0143669	0.987459	2.4475	0.872086	0.00720944	0.993998	-0.398372	0.758138	0.599262	0.993998	42	29
	Genus	12-36 mo	Clostridium_P	Combined model	Case	race_ethnicity	0.0492933	0.987459	NA	NA	NA	NA	2.51389	1.27865	0.0492933	0.993998	42	4
	Genus	12-36 mo	Faecalibacillus	Combined model	Case	race_ethnicity	0.0344303	0.987459	1.37368	0.533217	0.0173659	0.993998	-0.423401	0.700399	0.545501	0.993998	42	19
	Genus	12-36 mo	Faecalibacterium	Combined model	Case	race_ethnicity	0.0462409	0.987459	0.375245	0.525476	0.305543	0.993998	-2.12522	0.937487	0.0233941	0.993998	42	34
	Genus	12-36 mo	Hungatella	Combined model	Case	race_ethnicity	0.0301942	0.987459	1.72297	0.698139	0.0152128	0.993998	-0.879013	0.747198	0.23943	0.993998	42	29
	Functional	12-36 mo	K00371	Combined model	Case	race_ethnicity	0.0446793	1	0.614182	0.768203	0.477171	1	1.85224	0.812309	0.0225949	1	42	25
	Functional	12-36 mo	K07250	Combined model	Case	race_ethnicity	0.0134312	1	-1.54269	0.230153	0.0067383	1	1.03019	0.803271	0.199669	1	42	8
	Functional	12-36 mo	K11258	Combined model	Case	race_ethnicity	0.0161234	1	1.70588	1.33769	0.305874	1	2.67185	1.00897	0.00809447	1	42	8
	Genus	4-6 mo	Lacticaseibacillus	Combined model	Case	majority_solids	0.0404248	0.958272	NA	NA	NA	NA	-3.46714	1.6918	0.0404248	0.949525	21	7
	Family	4-6 mo	Lachnospiraceae	Combined model	Case	majority_solids	0.00948872	0.997697	-4.25103	1.14826	0.00475567	0.741884	0.896913	1.06192	0.398327	0.99572	21	16
	Family	4-6 mo	Lactobacillaceae	Combined model	Case	majority_solids	0.0292439	0.997697	NA	NA	NA	NA	-3.64874	1.67359	0.0292439	0.99572	21	8
	Functional	4-6 mo	CBM20	Combined model	Case	majority_solids	0.0377679	0.980477	NA	NA	NA	NA	-2.79624	1.34605	0.0377679	0.971988	21	10
	Functional	4-6 mo	GH115	Combined model	Case	majority_solids	0.0380834	0.980477	3.41864	1.86783	0.124359	0.971988	-3.05021	1.30289	0.0192265	0.971988	21	13
	Functional	4-6 mo	K11258	Combined model	Case	majority_solids	0.0329217	0.980477	NA	NA	NA	NA	2.2474	1.05361	0.0329217	0.971988	21	7
	Functional	4-6 mo	GH32	Combined model	Case	majority_solids	0.046648	0.980477	-0.45412	0.293125	0.046648	0.971988	NA	NA	NA	NA	21	21
	Functional	4-6 mo	GH36	Combined model	Case	majority_solids	0.0441112	0.980477	-0.581557	0.348586	0.0441112	0.971988	NA	NA	NA	NA	21	21
	Functional	4-6 mo	GH84	Combined model	Case	majority_solids	0.017003	0.980477	2.6256	0.902525	0.017003	0.971988	NA	NA	NA	NA	21	21
	Species	6-12 mo	Bifidobacterium breve	Separate model (AD/FA)	FA	majority_solids	0.014551	0.985943	-3.82486	1.39585	0.00730216	0.990002	-1.1594	1.11126	0.2968	0.990002	34	29
	Species	6-12 mo	Bifidobacterium infantis	Separate model (AD/FA)	AD	majority_solids	0.0471371	0.985943	4.245	1.80088	0.023853	0.990002	0.39232	0.91877	0.669375	0.990002	34	25
	Species	6-12 mo	Escherichia flexneri	Separate model (AD/FA)	AD	majority_solids	0.0464893	0.985943	-0.69153	1.16108	0.706404	0.990002	2.33223	1.02975	0.0235213	0.990002	34	24
	Species	6-12 mo	Faecalimonas phoceensis	Separate model (AD/FA)	AD	majority_solids	0.0355473	0.985943	3.15348	1.05129	0.0179345	0.990002	0.363198	0.927529	0.695372	0.990002	34	13
	Genus	6-12 mo	Flavonifractor	Separate model (AD/FA)	AD	majority_solids	0.049985	0.958979	0.479154	1.07916	0.789626	0.971442	-2.19661	0.982121	0.0253129	0.970947	34	24
	Genus	6-12 mo	Klebsiella_A	Separate model (AD/FA)	FA	majority_solids	0.0450013	0.958979	-8.13286	1.12048	0.0227597	0.970947	1.5639	0.971288	0.107369	0.970947	34	8
	Family	6-12 mo	Eggerthellaceae	Separate model (AD/FA)	AD	majority_solids	0.00795552	0.993871	1.04105	0.371948	0.0039857	0.887798	1.07022	1.08087	0.322102	1	34	29
	Family	6-12 mo	Enterobacteriaceae	Separate model (AD/FA)	AD	majority_solids	0.0426933	0.993871	0.920762	0.611557	0.0426933	1	NA	NA	NA	NA	34	34
	Functional	6-12 mo	CBM25	Separate model (AD/FA)	FA	majority_solids	0.0064634	0.302164	1.3653	2.28772	0.531423	0.977744	-3.37563	1.1465	0.00323694	0.346584	34	21
	Functional	6-12 mo	K00932	Separate model (AD/FA)	FA	majority_solids	0.025582	0.646463	2.39408	1.02573	0.0322674	0.977744	3.824	1.53745	0.0128739	0.605431	34	18
	Functional	6-12 mo	K01035	Separate model (AD/FA)	FA	majority_solids	0.0237998	0.618133	-0.681218	0.835571	0.498452	0.977744	3.57221	1.4215	0.0119715	0.605431	34	18
	Functional	6-12 mo	K11752	Separate model (AD/FA)	AD	majority_solids	0.00216296	0.204752	1.20947	0.389409	0.00108206	0.295338	-1.02476	1.34534	0.446235	0.977744	34	33
	Functional	6-12 mo	GH20	Separate model (AD/FA)	AD	majority_solids	0.01072	0.371231	0.578999	0.290121	0.01072	0.573905	NA	NA	NA	NA	34	34
	Functional	6-12 mo	GH33	Separate model (AD/FA)	AD	majority_solids	0.0174581	0.50423	1.15698	0.54831	0.0174581	0.726937	NA	NA	NA	NA	34	34
	Functional	6-12 mo	K00052	Separate model (AD/FA)	AD	majority_solids	0.043074	0.86034	0.161879	0.17404	0.043074	0.977744	NA	NA	NA	NA	34	34
	Functional	6-12 mo	K00382	Separate model (AD/FA)	AD	majority_solids	0.0426705	0.86034	0.523131	0.352727	0.0426705	0.977744	NA	NA	NA	NA	34	34
	Functional	6-12 mo	K01687	Separate model (AD/FA)	AD	majority_solids	0.03917	0.86034	0.0232721	0.096478	0.03917	0.977744	NA	NA	NA	NA	34	34
	Functional	6-12 mo	K14155	Separate model (AD/FA)	AD	majority_solids	0.00463802	0.289103	0.334451	0.170353	0.00463802	0.434524	NA	NA	NA	NA	34	34
	Species	6-12 mo	Escherichia flexneri	Combined model	Case	majority_solids	0.00999506	0.97343	-0.901927	1.03583	0.354117	0.979886	2.40586	0.857282	0.00501008	0.979886	34	24
	Species	6-12 mo	Faecalimonas phoceensis	Combined model	Case	majority_solids	0.040499	0.97343	2.86556	0.906678	0.0204588	0.979886	0.34989	0.802848	0.662974	0.979886	34	13
	Species	6-12 mo	Hungatella effluvii	Combined model	Case	majority_solids	0.0417981	0.97343	2.87186	0.773875	0.0211221	0.979886	0.0665537	0.819493	0.935272	0.986595	34	10
	Genus	6-12 mo	Hungatella	Combined model	Case	majority_solids	0.0325894	0.965642	2.62334	0.748484	0.0164297	0.969124	0.18916	0.753027	0.80166	0.969124	34	13
	Family	6-12 mo	Enterobacteriaceae	Combined model	Case	majority_solids	0.048698	0.959984	1.01725	0.519549	0.048698	0.964393	NA	NA	NA	NA	34	34
	Functional	6-12 mo	K00932	Combined model	Case	majority_solids	0.0386375	0.616756	1.3972	1.00002	0.139552	0.977249	1.87911	0.80453	0.0195091	0.713941	34	18
	Functional	6-12 mo	K01035	Combined model	Case	majority_solids	0.0342641	0.598592	-0.731199	0.710529	0.451243	0.987508	1.91711	0.805281	0.0172814	0.713941	34	18
	Functional	6-12 mo	K01895	Combined model	Case	majority_solids	0.0387534	0.616756	-0.43736	0.879498	0.773434	0.987508	1.87859	0.804699	0.0195682	0.713941	34	18
	Functional	6-12 mo	K02568	Combined model	Case	majority_solids	0.0475391	0.683832	-0.0371098	0.569551	0.805513	0.987508	2.53135	1.12196	0.024059	0.734587	34	29
	Functional	6-12 mo	K11752	Combined model	Case	majority_solids	0.0164609	0.468871	0.814866	0.343002	0.00826461	0.49753	-0.749457	1.36936	0.58417	0.987508	34	33
	Functional	6-12 mo	GH20	Combined model	Case	majority_solids	0.00740514	0.359465	0.556963	0.246144	0.00740514	0.49753	NA	NA	NA	NA	34	34
	Functional	6-12 mo	GH29	Combined model	Case	majority_solids	0.034411	0.598592	1.35534	0.688213	0.034411	0.746659	NA	NA	NA	NA	34	34
	Functional	6-12 mo	K14155	Combined model	Case	majority_solids	0.0201709	0.502928	0.222698	0.148761	0.0201709	0.714287	NA	NA	NA	NA	34	34
	Family	4-6 mo	Lachnospiraceae	Combined model	Case	has_pets	0.00293167	0.164174	-4.45599	1.09119	0.00146691	0.210381	0.799431	1.04999	0.446436	0.958304	21	16
	Family	4-6 mo	Lactobacillaceae	Combined model	Case	has_pets	0.0389394	0.822445	NA	NA	NA	NA	-2.96616	1.43652	0.0389394	0.958304	21	8
	Functional	4-6 mo	CBM20	Combined model	Case	has_pets	0.044038	0.98847	NA	NA	NA	NA	-2.74738	1.36432	0.044038	0.982787	21	10
	Functional	4-6 mo	GH115	Combined model	Case	has_pets	0.0296931	0.98847	2.69849	1.74416	0.221459	0.982787	-3.13613	1.28879	0.0149584	0.982787	21	13
	Functional	4-6 mo	GH32	Combined model	Case	has_pets	0.0128231	0.98847	-0.455141	0.286353	0.0128231	0.982787	NA	NA	NA	NA	21	21
	Functional	4-6 mo	GH36	Combined model	Case	has_pets	0.0181864	0.98847	-0.541283	0.342052	0.0181864	0.982787	NA	NA	NA	NA	21	21
	Functional	4-6 mo	K00826	Combined model	Case	has_pets	0.048373	0.98847	-0.0224129	0.169864	0.048373	0.982787	NA	NA	NA	NA	21	21
	Functional	4-6 mo	K01653	Combined model	Case	has_pets	0.00845902	0.98847	-0.100938	0.136452	0.00845902	0.982787	NA	NA	NA	NA	21	21
	Functional	4-6 mo	K01687	Combined model	Case	has_pets	0.0105093	0.98847	-0.139186	0.157607	0.0105093	0.982787	NA	NA	NA	NA	21	21
	Functional	4-6 mo	K01703	Combined model	Case	has_pets	0.0219065	0.98847	-0.219898	0.220881	0.0219065	0.982787	NA	NA	NA	NA	21	21
	Functional	4-6 mo	K01755	Combined model	Case	has_pets	0.0361441	0.98847	-0.0319756	0.162044	0.0361441	0.982787	NA	NA	NA	NA	21	21
	Functional	4-6 mo	K01940	Combined model	Case	has_pets	0.0196909	0.98847	-0.14536	0.184453	0.0196909	0.982787	NA	NA	NA	NA	21	21
	Functional	4-6 mo	K03699	Combined model	Case	has_pets	0.0365577	0.98847	-0.0999425	0.19408	0.0365577	0.982787	NA	NA	NA	NA	21	21
	Species	6-12 mo	Bifidobacterium breve	Separate model (AD/FA)	FA	has_pets	0.00717488	0.988544	-3.87852	1.30976	0.0035939	0.998602	-1.12507	1.09488	0.304153	0.998602	34	29
	Species	6-12 mo	Clostridioides difficile	Separate model (AD/FA)	FA	has_pets	0.0141986	0.988544	4.15012	0.909453	0.0071247	0.998602	0.0926483	0.870681	0.915258	0.998602	34	13
	Species	6-12 mo	Clostridium sp900540255	Separate model (AD/FA)	FA	has_pets	0.0462657	0.988544	NA	NA	NA	NA	-2.95034	1.48038	0.0462657	0.998602	34	8
	Species	6-12 mo	Veillonella atypica	Separate model (AD/FA)	FA	has_pets	0.0455234	0.988544	NA	NA	NA	NA	-2.94273	1.47152	0.0455234	0.998602	34	13
	Genus	6-12 mo	Clostridioides	Separate model (AD/FA)	FA	has_pets	0.00943553	0.965924	3.965	0.88936	0.00472895	0.979613	0.0926483	0.870681	0.915258	0.979613	34	13
	Genus	6-12 mo	Clostridium	Separate model (AD/FA)	FA	has_pets	0.0463984	0.965924	-2.79332	1.46291	0.115698	0.979613	-2.63004	1.16085	0.0234747	0.979613	34	21
	Genus	6-12 mo	Klebsiella_A	Separate model (AD/FA)	FA	has_pets	0.0335891	0.965924	-7.97347	0.886236	0.016938	0.979613	1.24455	0.946663	0.18862	0.979613	34	8
	Family	6-12 mo	Clostridiaceae	Separate model (AD/FA)	FA	has_pets	0.0478123	0.99804	-2.64365	1.41269	0.0607216	1	-2.68084	1.1894	0.024199	1	34	23
	Family	6-12 mo	Eggerthellaceae	Separate model (AD/FA)	AD	has_pets	0.0463289	0.99804	1.11868	0.348545	0.0234391	1	1.34149	1.15949	0.247289	1	34	29
	Functional	6-12 mo	CBM25	Separate model (AD/FA)	FA	has_pets	0.00508085	0.740884	0.949791	2.31368	0.652222	0.993095	-3.70769	1.22848	0.00254366	0.918877	34	21
	Functional	6-12 mo	CBM26	Separate model (AD/FA)	AD	has_pets	0.0305465	0.887866	-6.69705	0.122987	0.0153917	0.993095	-0.872565	1.06378	0.412073	0.993095	34	7
	Functional	6-12 mo	CBM4	Separate model (AD/FA)	FA	has_pets	0.0346125	0.912369	-3.44424	0.849265	0.0174586	0.993095	-0.560054	0.896783	0.53229	0.993095	34	10
	Functional	6-12 mo	GH95	Separate model (AD/FA)	AD	has_pets	0.0148296	0.887866	0.347574	0.224558	0.00744248	0.993095	1.171	1.51379	0.439192	0.993095	34	33
	Functional	6-12 mo	K00932	Separate model (AD/FA)	FA	has_pets	0.0393284	0.912369	1.76238	1.18281	0.139399	0.993095	3.74117	1.60637	0.0198615	0.993095	34	18
	Functional	6-12 mo	K01035	Separate model (AD/FA)	FA	has_pets	0.0297201	0.887866	-1.17802	0.778705	0.197915	0.993095	3.42929	1.40946	0.0149721	0.993095	34	18
	Functional	6-12 mo	K11752	Separate model (AD/FA)	AD	has_pets	0.00187787	0.740884	1.11891	0.385636	0.000939375	0.918877	-1.08551	1.33148	0.41492	0.993095	34	33
	Functional	6-12 mo	GH20	Separate model (AD/FA)	AD	has_pets	0.00263765	0.740884	0.629757	0.283173	0.00263765	0.918877	NA	NA	NA	NA	34	34
	Functional	6-12 mo	GH20	Separate model (AD/FA)	FA	has_pets	0.032286	0.887866	0.578676	0.296653	0.032286	0.993095	NA	NA	NA	NA	34	34
	Functional	6-12 mo	GH29	Separate model (AD/FA)	AD	has_pets	0.0404765	0.912369	1.40286	0.81319	0.0404765	0.993095	NA	NA	NA	NA	34	34
	Functional	6-12 mo	GH33	Separate model (AD/FA)	AD	has_pets	0.00371076	0.740884	1.30642	0.516805	0.00371076	0.918877	NA	NA	NA	NA	34	34
	Functional	6-12 mo	K00052	Separate model (AD/FA)	AD	has_pets	0.0180492	0.887866	0.173185	0.190321	0.0180492	0.993095	NA	NA	NA	NA	34	34
	Functional	6-12 mo	K00262	Separate model (AD/FA)	AD	has_pets	0.017018	0.887866	0.101738	0.156057	0.017018	0.993095	NA	NA	NA	NA	34	34
	Functional	6-12 mo	K00382	Separate model (AD/FA)	AD	has_pets	0.024832	0.887866	0.527625	0.361774	0.024832	0.993095	NA	NA	NA	NA	34	34
	Functional	6-12 mo	K00656	Separate model (AD/FA)	AD	has_pets	0.0207709	0.887866	0.00707897	0.116126	0.0207709	0.993095	NA	NA	NA	NA	34	34
	Functional	6-12 mo	K01649	Separate model (AD/FA)	AD	has_pets	0.0275911	0.887866	0.156146	0.200738	0.0275911	0.993095	NA	NA	NA	NA	34	34
	Functional	6-12 mo	K01687	Separate model (AD/FA)	AD	has_pets	0.0099048	0.887866	0.0349136	0.107967	0.0099048	0.993095	NA	NA	NA	NA	34	34
	Functional	6-12 mo	K01755	Separate model (AD/FA)	AD	has_pets	0.0455453	0.94633	0.0243044	0.156416	0.0455453	0.993095	NA	NA	NA	NA	34	34
	Functional	6-12 mo	K01940	Separate model (AD/FA)	AD	has_pets	0.0286487	0.887866	0.0650793	0.156902	0.0286487	0.993095	NA	NA	NA	NA	34	34
	Functional	6-12 mo	K03699	Separate model (AD/FA)	AD	has_pets	0.029868	0.887866	0.0505708	0.152064	0.029868	0.993095	NA	NA	NA	NA	34	34
	Functional	6-12 mo	K14155	Separate model (AD/FA)	AD	has_pets	0.00325356	0.740884	0.339836	0.194745	0.00325356	0.918877	NA	NA	NA	NA	34	34
	Species	6-12 mo	Escherichia flexneri	Combined model	Case	has_pets	0.0197189	0.99699	-1.09093	0.98888	0.178038	0.996791	2.16197	0.838297	0.00990854	0.996791	34	24
	Species	6-12 mo	Hungatella effluvii	Combined model	Case	has_pets	0.0443379	0.99699	3.3489	0.887239	0.0224203	0.996791	-0.073696	0.793507	0.926004	0.996791	34	10
	Genus	6-12 mo	Lachnospira	Combined model	Case	has_pets	0.0485468	0.970586	-2.63653	2.67812	0.412231	0.967762	-2.2244	0.989497	0.0245754	0.967762	34	8
	Genus	6-12 mo	Limosilactobacillus	Combined model	Case	has_pets	0.0392651	0.970586	-5.44039	1.11477	0.0198292	0.967762	-0.485992	0.817749	0.552309	0.967762	34	8
	Genus	6-12 mo	Hungatella	Combined model	Case	has_pets	0.022612	0.970586	2.91671	0.836143	0.0113706	0.967762	0.0632687	0.731507	0.931076	0.976757	34	13
	Functional	6-12 mo	CBM25	Combined model	Case	has_pets	0.0417107	1	-1.51966	0.963992	0.209857	0.995393	-1.93278	0.837938	0.0210775	0.995393	34	21
	Functional	6-12 mo	CBM9	Combined model	Case	has_pets	0.0292537	1	-2.28748	0.685686	0.0147354	0.995393	-0.412451	0.689743	0.549855	0.995393	34	15
	Functional	6-12 mo	K01035	Combined model	Case	has_pets	0.0429651	1	-1.09218	0.668936	0.236876	0.995393	1.8145	0.790544	0.0217184	0.995393	34	18
	Functional	6-12 mo	K02568	Combined model	Case	has_pets	0.0425312	1	-0.604575	0.552617	0.538946	0.995393	2.85672	1.24251	0.0214967	0.995393	34	29
	Functional	6-12 mo	K11752	Combined model	Case	has_pets	0.0180358	1	0.714128	0.339003	0.00905895	0.995393	-0.898615	1.37141	0.512308	0.995393	34	33
	Functional	6-12 mo	GH20	Combined model	Case	has_pets	0.00168729	0.666603	0.606243	0.239433	0.00168729	0.995393	NA	NA	NA	NA	34	34
	Functional	6-12 mo	GH29	Combined model	Case	has_pets	0.0227372	1	1.40367	0.687257	0.0227372	0.995393	NA	NA	NA	NA	34	34
	Functional	6-12 mo	GH33	Combined model	Case	has_pets	0.0268913	1	0.829707	0.461568	0.0268913	0.995393	NA	NA	NA	NA	34	34
	Functional	6-12 mo	K00382	Combined model	Case	has_pets	0.0461446	1	0.399655	0.308362	0.0461446	0.995393	NA	NA	NA	NA	34	34
	Functional	6-12 mo	K00656	Combined model	Case	has_pets	0.0489456	1	-0.0101083	0.0982901	0.0489456	0.995393	NA	NA	NA	NA	34	34
	Functional	6-12 mo	K01687	Combined model	Case	has_pets	0.0376679	1	-0.00507723	0.0921023	0.0376679	0.995393	NA	NA	NA	NA	34	34
	Functional	6-12 mo	K14155	Combined model	Case	has_pets	0.00817795	1	0.255743	0.166679	0.00817795	0.995393	NA	NA	NA	NA	34	34
	Species	12-36 mo	Acetatifactor sp900066365	Separate model (AD/FA)	FA	has_pets	0.0392325	0.999689	NA	NA	NA	NA	-2.75207	1.33483	0.0392325	1	42	11
	Species	12-36 mo	Clostridioides difficile	Separate model (AD/FA)	FA	has_pets	0.0457111	0.999689	0.840023	0.749594	0.60717	1	2.23428	0.983657	0.0231229	1	42	6
	Species	12-36 mo	Faecalibacterium prausnitzii_A	Separate model (AD/FA)	FA	has_pets	0.0276454	0.999689	NA	NA	NA	NA	-2.89205	1.31321	0.0276454	1	42	13
	Species	12-36 mo	Faecalibacterium prausnitzii_D	Separate model (AD/FA)	FA	has_pets	0.00725524	0.999689	1.1142	1.13253	0.445019	1	-2.79419	0.960771	0.00363422	1	42	32
	Species	12-36 mo	Faecalibacterium prausnitzii_J	Separate model (AD/FA)	FA	has_pets	0.047114	0.999689	NA	NA	NA	NA	-2.60203	1.31067	0.047114	1	42	12
	Genus	12-36 mo	Acetatifactor	Separate model (AD/FA)	FA	has_pets	0.0348938	0.97675	-0.102127	1.33898	0.934084	0.993434	-1.85097	0.77972	0.0176018	0.983519	42	25
	Genus	12-36 mo	Agathobacter	Separate model (AD/FA)	AD	has_pets	0.0273138	0.97675	2.86901	1.15415	0.0137514	0.983519	2.05848	1.96516	0.294875	0.983519	42	29
	Genus	12-36 mo	CAG-41	Separate model (AD/FA)	FA	has_pets	0.0468609	0.97675	-2.05989	0.671979	0.0237116	0.983519	-0.949592	0.727078	0.19154	0.983519	42	23
	Genus	12-36 mo	Clostridioides	Separate model (AD/FA)	FA	has_pets	0.0457111	0.97675	0.890282	0.708335	0.38821	0.983519	2.23428	0.983657	0.0231229	0.983519	42	6
	Genus	12-36 mo	Faecalibacterium	Separate model (AD/FA)	FA	has_pets	0.017361	0.97675	0.675553	0.622334	0.209989	0.983519	-2.6434	1.00782	0.0087185	0.983519	42	34
	Genus	12-36 mo	Hungatella	Separate model (AD/FA)	FA	has_pets	0.0233058	0.97675	1.81776	0.668382	0.0117216	0.983519	-0.358532	0.803101	0.655283	0.983519	42	29
	Genus	12-36 mo	Romboutsia	Separate model (AD/FA)	FA	has_pets	0.0291449	0.97675	2.64655	0.896884	0.0146802	0.983519	-0.562769	0.787342	0.47475	0.983519	42	15
	Genus	12-36 mo	Gemmiger	Separate model (AD/FA)	FA	has_pets	0.0439225	0.97675	-2.54129	0.84625	0.0222078	0.983519	-0.0586826	0.704663	0.933631	0.993434	42	20
	Genus	12-36 mo	Phascolarctobacterium	Separate model (AD/FA)	AD	has_pets	0.0485881	0.97675	-1.83407	0.0878956	0.0245965	0.983519	-0.0133872	1.18879	0.991015	0.999035	42	7
	Genus	12-36 mo	Prevotella	Separate model (AD/FA)	AD	has_pets	0.0369195	0.97675	-6.66967	2.08397	0.0186334	0.983519	0.0209204	0.983315	0.983026	0.999035	42	13
	Family	12-36 mo	Lactobacillaceae	Separate model (AD/FA)	AD	has_pets	0.0142376	0.993906	-7.35173	1.58543	0.00714434	0.993006	-0.0572452	1.12757	0.95951	1	42	11
	Functional	12-36 mo	CBM83	Separate model (AD/FA)	AD	has_pets	0.0409543	1	1.88729	0.737081	0.0206912	1	2.48862	1.94094	0.199783	1	42	27
	Functional	12-36 mo	K00074	Separate model (AD/FA)	FA	has_pets	0.0158812	1	-0.813222	0.314415	0.00797239	1	-1.07238	1.26164	0.39533	1	42	41
	Functional	12-36 mo	K00128	Separate model (AD/FA)	FA	has_pets	0.0373745	1	1.43459	0.440776	0.0188652	1	0.04357	0.731305	0.952491	1	42	13
	Functional	12-36 mo	K00169	Separate model (AD/FA)	FA	has_pets	0.0125592	1	-1.29045	0.463532	0.00629943	1	-0.419904	0.82531	0.610904	1	42	35
	Functional	12-36 mo	K00370	Separate model (AD/FA)	FA	has_pets	0.0449801	1	-1.64224	1.31147	0.229319	1	1.81405	0.796467	0.0227488	1	42	13
	Functional	12-36 mo	K00371	Separate model (AD/FA)	FA	has_pets	0.0395005	1	0.399781	0.775482	0.689325	1	2.20699	0.948303	0.0199492	1	42	25
	Functional	12-36 mo	K00626	Separate model (AD/FA)	FA	has_pets	0.0243713	1	-0.778974	0.322082	0.0122608	1	-1.07238	1.26164	0.39533	1	42	41
	Functional	12-36 mo	K11258	Separate model (AD/FA)	FA	has_pets	0.014564	1	1.05742	1.58645	0.602012	1	2.62746	0.979503	0.00730873	1	42	8
	Functional	12-36 mo	GH53	Separate model (AD/FA)	AD	has_pets	0.0176734	1	0.947235	0.360857	0.0176734	1	NA	NA	NA	NA	42	42
	Functional	12-36 mo	K00793	Separate model (AD/FA)	FA	has_pets	0.00679293	1	-0.424617	0.168391	0.00679293	1	NA	NA	NA	NA	42	42
	Functional	12-36 mo	K00794	Separate model (AD/FA)	FA	has_pets	0.0111329	1	-0.42542	0.1818	0.0111329	1	NA	NA	NA	NA	42	42
	Functional	12-36 mo	K01692	Separate model (AD/FA)	FA	has_pets	0.00822928	1	-1.07963	0.412308	0.00822928	1	NA	NA	NA	NA	42	42
	Functional	12-36 mo	K01938	Separate model (AD/FA)	FA	has_pets	0.0119668	1	-0.345905	0.153051	0.0119668	1	NA	NA	NA	NA	42	42
	Functional	12-36 mo	K02231	Separate model (AD/FA)	FA	has_pets	0.0326621	1	-0.291487	0.159876	0.0326621	1	NA	NA	NA	NA	42	42
	Functional	12-36 mo	K14652	Separate model (AD/FA)	FA	has_pets	0.00859333	1	-0.473116	0.192619	0.00859333	1	NA	NA	NA	NA	42	42
	Functional	12-36 mo	K23351	Separate model (AD/FA)	FA	has_pets	0.036806	1	-0.313072	0.175465	0.036806	1	NA	NA	NA	NA	42	42
	Species	12-36 mo	Acetatifactor sp900066365	Combined model	Case	has_pets	0.0177189	0.999217	NA	NA	NA	NA	-2.99476	1.26284	0.0177189	0.999598	42	11
	Species	12-36 mo	Bacteroides caccae	Combined model	Case	has_pets	0.045096	0.999217	1.54001	1.59823	0.378918	0.999598	-2.30998	1.01465	0.0228081	0.999598	42	12
	Species	12-36 mo	Faecalibacterium prausnitzii_A	Combined model	Case	has_pets	0.0295807	0.999217	-2.08052	1.42833	0.273993	0.999598	-2.2347	0.917829	0.0149014	0.999598	42	13
	Species	12-36 mo	Faecalibacterium prausnitzii_D	Combined model	Case	has_pets	0.00902915	0.999217	1.02851	0.911676	0.348078	0.999598	-2.64973	0.933315	0.00452481	0.999598	42	32
	Genus	12-36 mo	Agathobacter	Combined model	Case	has_pets	0.0068213	0.983495	2.74017	0.895811	0.00341649	0.971338	-0.727907	0.699708	0.2982	0.971338	42	29
	Genus	12-36 mo	Faecalibacterium	Combined model	Case	has_pets	0.0343329	0.983495	0.289922	0.52107	0.30111	0.971338	-2.26481	0.951631	0.0173164	0.971338	42	34
	Genus	12-36 mo	Haemophilus_D	Combined model	Case	has_pets	0.036961	0.983495	0.938049	1.19889	0.326012	0.971338	1.70604	0.725243	0.0186545	0.971338	42	14
	Genus	12-36 mo	Hungatella	Combined model	Case	has_pets	0.0398046	0.983495	1.4798	0.660742	0.0201044	0.971338	-0.813028	0.72089	0.2594	0.971338	42	29
	Genus	12-36 mo	KLE1615	Combined model	Case	has_pets	0.03953	0.983495	-3.01739	0.961268	0.0199643	0.971338	-1.49043	0.722806	0.0392074	0.971338	42	18
	Genus	12-36 mo	Prevotella	Combined model	Case	has_pets	0.0151624	0.983495	-6.04381	1.57875	0.00761013	0.971338	-0.392196	0.677929	0.562913	0.980614	42	13
	Genus	12-36 mo	Escherichia	Combined model	Case	has_pets	0.0372959	0.983495	1.45784	0.641873	0.0188252	0.971338	-0.136313	0.699316	0.845453	0.993862	42	29
	Functional	12-36 mo	K00371	Combined model	Case	has_pets	0.0481401	1	0.434371	0.730385	0.610833	1	1.7167	0.762538	0.0243669	1	42	25
	Functional	12-36 mo	K00374	Combined model	Case	has_pets	0.0463642	1	0.509001	0.787469	0.570979	1	1.93012	0.851809	0.0234572	1	42	29
	Functional	12-36 mo	K11258	Combined model	Case	has_pets	0.0261524	1	0.594616	1.34356	0.715544	1	2.38352	0.961355	0.0131629	1	42	8
	Functional	12-36 mo	K00793	Combined model	Case	has_pets	0.0388747	1	-0.299501	0.156905	0.0388747	1	NA	NA	NA	NA	42	42
	Functional	12-36 mo	K00794	Combined model	Case	has_pets	0.0277731	1	-0.342597	0.165161	0.0277731	1	NA	NA	NA	NA	42	42
	Functional	12-36 mo	K01938	Combined model	Case	has_pets	0.0398011	1	-0.263995	0.139868	0.0398011	1	NA	NA	NA	NA	42	42
	Functional	12-36 mo	K14652	Combined model	Case	has_pets	0.0284319	1	-0.364115	0.176471	0.0284319	1	NA	NA	NA	NA	42	42
	Species	4-6 mo	Bifidobacterium infantis	Combined model	Case	has_siblings	0.0481471	0.973412	-5.32428	2.29036	0.0243705	0.994067	-1.33771	1.03019	0.194111	0.994067	21	14
	Species	4-6 mo	Streptococcus parasanguinis_B	Combined model	Case	has_siblings	0.0482357	0.973412	NA	NA	NA	NA	2.09534	1.06078	0.0482357	0.994067	21	5
	Family	4-6 mo	Lachnospiraceae	Combined model	Case	has_siblings	0.00796932	0.892564	-4.47831	1.06663	0.00399263	0.638821	0.70393	1.09068	0.518663	0.997528	21	16
	Family	4-6 mo	Lactobacillaceae	Combined model	Case	has_siblings	0.0370642	0.971832	NA	NA	NA	NA	-3.08222	1.47824	0.0370642	0.997528	21	8
	Functional	4-6 mo	CBM20	Combined model	Case	has_siblings	0.0391379	0.975565	NA	NA	NA	NA	-2.8725	1.39257	0.0391379	0.979335	21	10
	Functional	4-6 mo	GH115	Combined model	Case	has_siblings	0.0347555	0.975565	3.21485	2.38816	0.245387	0.979335	-3.82788	1.61149	0.0175314	0.979335	21	13
	Functional	4-6 mo	GH36	Combined model	Case	has_siblings	0.0442516	0.975565	-0.559617	0.341934	0.0442516	0.979335	NA	NA	NA	NA	21	21
	Functional	4-6 mo	GH84	Combined model	Case	has_siblings	0.0439576	0.975565	2.33223	0.959553	0.0439576	0.979335	NA	NA	NA	NA	21	21
	Species	6-12 mo	Bifidobacterium breve	Separate model (AD/FA)	FA	has_siblings	0.00875955	0.998471	-4.08845	1.3739	0.00438941	1	-0.912408	1.0768	0.396808	1	34	29
	Species	6-12 mo	Bifidobacterium infantis	Separate model (AD/FA)	AD	has_siblings	0.0319777	0.998471	4.62233	1.75482	0.0161188	1	0.484901	0.890456	0.58606	1	34	25
	Species	6-12 mo	Clostridioides difficile	Separate model (AD/FA)	FA	has_siblings	0.0193799	0.998471	3.85285	0.848518	0.00973735	1	-0.391494	0.994633	0.693871	1	34	13
	Species	6-12 mo	Escherichia dysenteriae	Separate model (AD/FA)	AD	has_siblings	0.0418867	0.998471	NA	NA	NA	NA	2.63205	1.29362	0.0418867	1	34	6
	Species	6-12 mo	Faecalimonas phoceensis	Separate model (AD/FA)	AD	has_siblings	0.0353239	0.998471	3.41723	1.09749	0.0178207	1	-0.0153408	0.853177	0.985654	1	34	13
	Genus	6-12 mo	Clostridioides	Separate model (AD/FA)	FA	has_siblings	0.0117767	0.982295	3.67707	0.829317	0.0059058	0.750082	-0.391494	0.994633	0.693871	0.997682	34	13
	Genus	6-12 mo	Clostridium	Separate model (AD/FA)	FA	has_siblings	0.0495264	0.99909	-2.08957	1.5147	0.214414	0.997682	-2.52814	1.12853	0.0250777	0.997682	34	21
	Genus	6-12 mo	Flavonifractor	Separate model (AD/FA)	AD	has_siblings	0.0358092	0.99909	0.132812	0.958558	0.825354	0.997682	-2.46198	1.04135	0.0180678	0.997682	34	24
	Genus	6-12 mo	Hungatella	Separate model (AD/FA)	AD	has_siblings	0.0420602	0.99909	3.1364	0.981837	0.021256	0.997682	0.200604	0.840619	0.811386	0.997682	34	13
	Genus	6-12 mo	Klebsiella_A	Separate model (AD/FA)	AD	has_siblings	0.0150786	0.99909	-5.35341	0.655973	0.00756794	0.768146	0.39656	0.991094	0.689066	0.997682	34	8
	Genus	6-12 mo	Klebsiella_A	Separate model (AD/FA)	FA	has_siblings	0.0058638	0.982295	-8.15575	0.772683	0.00293621	0.750082	1.68489	1.00149	0.0924933	0.997682	34	8
	Functional	6-12 mo	CBM25	Separate model (AD/FA)	FA	has_siblings	0.00707129	0.650899	1.29512	2.23081	0.538464	0.976455	-3.33815	1.14465	0.00354192	0.91816	34	21
	Functional	6-12 mo	CBM26	Separate model (AD/FA)	AD	has_siblings	0.00904994	0.650899	-6.77907	0.426496	0.00453525	0.91816	-0.593154	1.02212	0.561702	0.976455	34	7
	Functional	6-12 mo	GH85	Separate model (AD/FA)	FA	has_siblings	0.0412535	0.990461	-3.38505	1.31308	0.020844	0.976455	-1.37211	1.03982	0.18698	0.976455	34	28
	Functional	6-12 mo	GH95	Separate model (AD/FA)	AD	has_siblings	0.0481811	0.990461	0.274509	0.226148	0.0243879	0.976455	0.795678	1.41586	0.574134	0.976455	34	33
	Functional	6-12 mo	K00932	Separate model (AD/FA)	FA	has_siblings	0.0216302	0.810577	1.8279	1.15077	0.118916	0.976455	4.72639	1.85588	0.0108742	0.976455	34	18
	Functional	6-12 mo	K01035	Separate model (AD/FA)	FA	has_siblings	0.0291728	0.974164	-0.9379	0.75487	0.2951	0.976455	3.45092	1.41441	0.0146944	0.976455	34	18
	Functional	6-12 mo	K05396	Separate model (AD/FA)	FA	has_siblings	0.0428114	0.990461	-0.470264	1.05116	0.737747	0.98748	2.57227	1.12002	0.0216398	0.976455	34	16
	Functional	6-12 mo	K11752	Separate model (AD/FA)	AD	has_siblings	0.00106373	0.624373	1.22584	0.378016	0.000532008	0.812377	-0.982941	1.36536	0.471579	0.976455	34	33
	Functional	6-12 mo	CBM4	Separate model (AD/FA)	FA	has_siblings	0.0463063	0.990461	-3.17761	0.855887	0.0234276	0.976455	-0.417346	0.907714	0.645676	0.984111	34	10
	Functional	6-12 mo	GH20	Separate model (AD/FA)	AD	has_siblings	0.00795414	0.650899	0.571388	0.292257	0.00795414	0.91816	NA	NA	NA	NA	34	34
	Functional	6-12 mo	GH33	Separate model (AD/FA)	AD	has_siblings	0.0161019	0.752762	1.11583	0.548247	0.0161019	0.976455	NA	NA	NA	NA	34	34
	Functional	6-12 mo	K00052	Separate model (AD/FA)	AD	has_siblings	0.0189822	0.806745	0.213371	0.187609	0.0189822	0.976455	NA	NA	NA	NA	34	34
	Functional	6-12 mo	K00262	Separate model (AD/FA)	AD	has_siblings	0.0343957	0.990461	0.0958362	0.156036	0.0343957	0.976455	NA	NA	NA	NA	34	34
	Functional	6-12 mo	K00382	Separate model (AD/FA)	AD	has_siblings	0.0349631	0.990461	0.511153	0.358456	0.0349631	0.976455	NA	NA	NA	NA	34	34
	Functional	6-12 mo	K00656	Separate model (AD/FA)	AD	has_siblings	0.0338195	0.990461	0.0191222	0.114287	0.0338195	0.976455	NA	NA	NA	NA	34	34
	Functional	6-12 mo	K01687	Separate model (AD/FA)	AD	has_siblings	0.0210089	0.810577	0.0411508	0.107973	0.0210089	0.976455	NA	NA	NA	NA	34	34
	Functional	6-12 mo	K14155	Separate model (AD/FA)	AD	has_siblings	0.00356488	0.650899	0.38453	0.196936	0.00356488	0.91816	NA	NA	NA	NA	34	34
	Species	6-12 mo	Escherichia dysenteriae	Combined model	Case	has_siblings	0.0497529	0.988294	NA	NA	NA	NA	2.6103	1.33037	0.0497529	0.989895	34	6
	Species	6-12 mo	Escherichia flexneri	Combined model	Case	has_siblings	0.0219562	0.988294	-0.882842	0.967327	0.263872	0.989895	2.11254	0.831231	0.011039	0.989895	34	24
	Genus	6-12 mo	Escherichia	Combined model	Case	has_siblings	0.0431978	0.967502	1.27272	0.448365	0.0218373	0.994064	1.47222	1.23675	0.233893	0.994064	34	32
	Genus	6-12 mo	Flavonifractor	Combined model	Case	has_siblings	0.0462835	0.967502	0.0977115	0.68117	0.767107	0.994064	-2.16838	0.956676	0.0234159	0.994064	34	24
	Genus	6-12 mo	Limosilactobacillus	Combined model	Case	has_siblings	0.0337391	0.967502	-4.94594	0.938091	0.0170143	0.994064	-0.21492	0.773045	0.780999	0.994064	34	8
	Genus	6-12 mo	Hungatella	Combined model	Case	has_siblings	0.0264404	0.967502	3.01625	0.926025	0.0133087	0.994064	-0.0455374	0.730311	0.950281	0.999663	34	13
	Functional	6-12 mo	K00932	Combined model	Case	has_siblings	0.028122	0.918188	1.09186	1.06687	0.243518	0.960336	2.27267	0.926433	0.0141613	0.942954	34	18
	Functional	6-12 mo	K01035	Combined model	Case	has_siblings	0.0381103	0.918188	-0.859735	0.652009	0.339201	0.960336	1.83059	0.782024	0.0192403	0.942954	34	18
	Functional	6-12 mo	K01895	Combined model	Case	has_siblings	0.0347654	0.918188	-0.634001	0.787435	0.600607	0.963939	1.94468	0.818723	0.0175364	0.942954	34	18
	Functional	6-12 mo	K02567	Combined model	Case	has_siblings	0.0472006	0.918188	-0.880353	0.621397	0.300461	0.960336	1.81101	0.801697	0.0238856	0.942954	34	20
	Functional	6-12 mo	K11752	Combined model	Case	has_siblings	0.0089144	0.636139	0.834151	0.331379	0.00446718	0.942954	-0.835262	1.42493	0.557756	0.960336	34	33
	Functional	6-12 mo	CBM4	Combined model	Case	has_siblings	0.0377424	0.918188	-2.58618	0.692012	0.0190527	0.942954	-0.329362	0.741729	0.657009	0.97709	34	10
	Functional	6-12 mo	GH20	Combined model	Case	has_siblings	0.00609691	0.636139	0.544905	0.245981	0.00609691	0.942954	NA	NA	NA	NA	34	34
	Functional	6-12 mo	GH29	Combined model	Case	has_siblings	0.0412076	0.918188	1.24665	0.679086	0.0412076	0.942954	NA	NA	NA	NA	34	34
	Functional	6-12 mo	K14155	Combined model	Case	has_siblings	0.0087104	0.636139	0.299149	0.167731	0.0087104	0.942954	NA	NA	NA	NA	34	34
	Species	12-36 mo	Acetatifactor sp900066365	Separate model (AD/FA)	FA	has_siblings	0.0429833	0.929894	NA	NA	NA	NA	-2.66947	1.31899	0.0429833	0.92227	42	11
	Species	12-36 mo	Blautia_A faecis	Separate model (AD/FA)	FA	has_siblings	0.00365954	0.929894	-3.27905	0.841413	0.00183145	0.92227	-0.876202	0.733087	0.232	0.92227	42	26
	Species	12-36 mo	Clostridioides difficile	Separate model (AD/FA)	FA	has_siblings	0.0495068	0.929894	-0.196163	0.633591	0.990303	1	2.1036	0.938958	0.0250676	0.92227	42	6
	Species	12-36 mo	Faecalibacterium prausnitzii_A	Separate model (AD/FA)	FA	has_siblings	0.0295287	0.929894	NA	NA	NA	NA	-2.81228	1.2922	0.0295287	0.92227	42	13
	Species	12-36 mo	Faecalibacterium prausnitzii_D	Separate model (AD/FA)	FA	has_siblings	0.00875431	0.929894	1.46565	1.2001	0.183523	0.92227	-3.35817	1.17875	0.00438677	0.92227	42	32
	Species	12-36 mo	Intestinibacter bartlettii	Separate model (AD/FA)	FA	has_siblings	0.0111617	0.929894	1.29786	0.450587	0.0055965	0.92227	-1.22762	0.788029	0.119272	0.92227	42	31
	Species	12-36 mo	KLE1615 sp900066985	Separate model (AD/FA)	FA	has_siblings	0.0275068	0.929894	-3.56778	1.15944	0.0138493	0.92227	-1.51326	0.804492	0.0599708	0.92227	42	18
	Species	12-36 mo	Lachnospira eligens_A	Separate model (AD/FA)	AD	has_siblings	0.042928	0.929894	-3.48549	1.24952	0.0216994	0.92227	1.65981	1.20038	0.166744	0.92227	42	25
	Species	12-36 mo	Faecalibacterium sp900758465	Separate model (AD/FA)	FA	has_siblings	0.0393368	0.929894	-4.59186	1.38558	0.0198657	0.92227	-0.858743	0.849468	0.312056	0.928188	42	11
	Species	12-36 mo	Romboutsia timonensis	Separate model (AD/FA)	FA	has_siblings	0.0356974	0.929894	2.56706	0.936306	0.0180109	0.92227	-0.476391	0.792097	0.547554	0.939755	42	15
	Species	12-36 mo	Hungatella effluvii	Separate model (AD/FA)	FA	has_siblings	0.0320901	0.929894	1.74617	0.709732	0.0161759	0.92227	0.049535	0.793466	0.950222	0.999843	42	26
	Genus	12-36 mo	Acetatifactor	Separate model (AD/FA)	FA	has_siblings	0.0338085	0.971446	-0.57505	1.06399	0.803091	0.995341	-1.86387	0.781289	0.0170496	0.966545	42	25
	Genus	12-36 mo	Agathobacter	Separate model (AD/FA)	AD	has_siblings	0.0396229	0.971446	2.8194	1.1869	0.0200117	0.966545	2.35172	1.99338	0.238094	0.966545	42	29
	Genus	12-36 mo	Clostridioides	Separate model (AD/FA)	FA	has_siblings	0.0495068	0.971446	-0.385283	0.535126	0.909126	0.995341	2.1036	0.938958	0.0250676	0.966545	42	6
	Genus	12-36 mo	Faecalibacterium	Separate model (AD/FA)	FA	has_siblings	0.0219156	0.971446	0.38522	0.644017	0.333773	0.966545	-3.06167	1.20438	0.0110185	0.966545	42	34
	Genus	12-36 mo	Romboutsia	Separate model (AD/FA)	FA	has_siblings	0.0316347	0.971446	2.68037	0.962395	0.0159445	0.966545	-0.476391	0.792097	0.547554	0.976995	42	15
	Genus	12-36 mo	Hungatella	Separate model (AD/FA)	FA	has_siblings	0.0126042	0.971446	1.8957	0.668156	0.00632209	0.966545	-0.446569	0.829499	0.590329	0.985012	42	29
	Genus	12-36 mo	Phascolarctobacterium	Separate model (AD/FA)	AD	has_siblings	0.0485587	0.971446	-1.74864	0.147086	0.0245815	0.966545	0.205411	1.16403	0.859929	0.995341	42	7
	Genus	12-36 mo	Gemmiger	Separate model (AD/FA)	FA	has_siblings	0.00171532	0.493646	-3.0056	0.636032	0.00171532	0.73673	NA	0.719923	NA	0.997612	42	20
	Functional	12-36 mo	K00074	Separate model (AD/FA)	FA	has_siblings	0.00969258	1	-0.827572	0.297078	0.00485809	1	-0.993791	1.26845	0.433353	1	42	41
	Functional	12-36 mo	K00128	Separate model (AD/FA)	FA	has_siblings	0.0430276	1	1.40635	0.444282	0.0217503	1	-0.0560889	0.784744	0.94302	1	42	13
	Functional	12-36 mo	K00169	Separate model (AD/FA)	FA	has_siblings	0.0104551	1	-1.28157	0.448903	0.00524129	1	-0.412229	0.825084	0.617343	1	42	35
	Functional	12-36 mo	K00370	Separate model (AD/FA)	FA	has_siblings	0.0485544	1	-0.897251	1.33315	0.484502	1	1.81317	0.806587	0.0245793	1	42	13
	Functional	12-36 mo	K00371	Separate model (AD/FA)	FA	has_siblings	0.045806	1	0.643191	0.772455	0.480119	1	2.10439	0.926799	0.0231715	1	42	25
	Functional	12-36 mo	K00626	Separate model (AD/FA)	FA	has_siblings	0.0173985	1	-0.785171	0.308206	0.0087374	1	-0.993791	1.26845	0.433353	1	42	41
	Functional	12-36 mo	K11258	Separate model (AD/FA)	FA	has_siblings	0.0148106	1	2.1935	0.581122	0.0690135	1	2.68595	1.00342	0.00743292	1	42	8
	Functional	12-36 mo	GH53	Separate model (AD/FA)	AD	has_siblings	0.0138004	1	0.928169	0.364051	0.0138004	1	NA	NA	NA	NA	42	42
	Functional	12-36 mo	K00793	Separate model (AD/FA)	FA	has_siblings	0.00699672	1	-0.424719	0.168643	0.00699672	1	NA	NA	NA	NA	42	42
	Functional	12-36 mo	K00794	Separate model (AD/FA)	FA	has_siblings	0.0115986	1	-0.427956	0.18309	0.0115986	1	NA	NA	NA	NA	42	42
	Functional	12-36 mo	K01051	Separate model (AD/FA)	AD	has_siblings	0.0342932	1	1.21804	0.562969	0.0342932	1	NA	NA	NA	NA	42	42
	Functional	12-36 mo	K01692	Separate model (AD/FA)	FA	has_siblings	0.00581422	1	-1.03573	0.377116	0.00581422	1	NA	NA	NA	NA	42	42
	Functional	12-36 mo	K01938	Separate model (AD/FA)	FA	has_siblings	0.012765	1	-0.346226	0.153036	0.012765	1	NA	NA	NA	NA	42	42
	Functional	12-36 mo	K02231	Separate model (AD/FA)	FA	has_siblings	0.03433	1	-0.29122	0.159979	0.03433	1	NA	NA	NA	NA	42	42
	Functional	12-36 mo	K14652	Separate model (AD/FA)	FA	has_siblings	0.00883187	1	-0.472559	0.192549	0.00883187	1	NA	NA	NA	NA	42	42
	Functional	12-36 mo	K23351	Separate model (AD/FA)	FA	has_siblings	0.0395368	1	-0.308496	0.175198	0.0395368	1	NA	NA	NA	NA	42	42
	Species	12-36 mo	Acetatifactor sp900066365	Combined model	Case	has_siblings	0.0234957	0.939874	NA	NA	NA	NA	-2.82497	1.24708	0.0234957	0.89207	42	11
	Species	12-36 mo	Faecalibacterium prausnitzii_A	Combined model	Case	has_siblings	0.0310606	0.939874	-0.931344	1.76282	0.704184	0.962008	-2.18515	0.90411	0.0156528	0.89207	42	13
	Species	12-36 mo	Faecalibacterium prausnitzii_D	Combined model	Case	has_siblings	0.0121895	0.939874	1.20703	0.93757	0.138133	0.89207	-2.86562	1.04522	0.00611343	0.89207	42	32
	Species	12-36 mo	Faecalibacterium sp900758465	Combined model	Case	has_siblings	0.0407342	0.939874	-4.59186	1.38558	0.0205789	0.89207	-1.14735	0.830767	0.167256	0.89207	42	11
	Species	12-36 mo	KLE1615 sp900066985	Combined model	Case	has_siblings	0.011602	0.939874	-3.31115	0.919762	0.00581793	0.89207	-1.50616	0.725827	0.0379782	0.89207	42	18
	Species	12-36 mo	Hungatella effluvii	Combined model	Case	has_siblings	0.0331553	0.939874	1.60108	0.689317	0.0167174	0.89207	-0.654255	0.69408	0.345875	0.924076	42	26
	Species	12-36 mo	Bacteroides thetaiotaomicron	Combined model	Case	has_siblings	0.0447598	0.939874	-3.0492	1.08732	0.0226361	0.89207	-0.412692	0.675843	0.541442	0.947021	42	19
	Species	12-36 mo	Gemmiger qucibialis	Combined model	Case	has_siblings	0.0485059	0.939874	-2.39765	0.827248	0.0245544	0.89207	0.068142	0.671572	0.91918	0.999788	42	17
	Genus	12-36 mo	Agathobacter	Combined model	Case	has_siblings	0.00651379	0.944032	2.79757	0.918339	0.00326221	0.920651	-0.664647	0.70488	0.34572	0.920651	42	29
	Genus	12-36 mo	Haemophilus_D	Combined model	Case	has_siblings	0.0449385	0.944032	0.767	1.34314	0.44013	0.925311	1.64436	0.72185	0.0227275	0.920651	42	14
	Genus	12-36 mo	Hungatella	Combined model	Case	has_siblings	0.021959	0.944032	1.59921	0.643561	0.0110404	0.920651	-0.945578	0.751119	0.208069	0.920651	42	29
	Genus	12-36 mo	KLE1615	Combined model	Case	has_siblings	0.027954	0.944032	-3.09296	0.935715	0.0140761	0.920651	-1.50616	0.725827	0.0379782	0.920651	42	18
	Genus	12-36 mo	Prevotella	Combined model	Case	has_siblings	0.0344814	0.944032	-5.3666	1.66432	0.0173919	0.920651	-0.368388	0.686997	0.5918	0.97005	42	13
	Genus	12-36 mo	Gemmiger	Combined model	Case	has_siblings	0.0354011	0.944032	-2.24955	0.665187	0.01786	0.920651	0.0149894	0.663823	0.981985	1	42	20
	Functional	12-36 mo	K00169	Combined model	Case	has_siblings	0.02656	0.998227	-1.03658	0.411205	0.0133694	1	-0.296554	0.777471	0.702881	1	42	35
	Functional	12-36 mo	K11258	Combined model	Case	has_siblings	0.0263929	0.998227	2.02808	0.620911	0.0507598	1	2.47508	0.999611	0.0132847	1	42	8
	Functional	12-36 mo	K00793	Combined model	Case	has_siblings	0.041361	0.998227	-0.299069	0.157706	0.041361	1	NA	NA	NA	NA	42	42
	Functional	12-36 mo	K00794	Combined model	Case	has_siblings	0.0280346	0.998227	-0.346833	0.166656	0.0280346	1	NA	NA	NA	NA	42	42
	Functional	12-36 mo	K01938	Combined model	Case	has_siblings	0.038989	0.998227	-0.268285	0.139977	0.038989	1	NA	NA	NA	NA	42	42
	Functional	12-36 mo	K14652	Combined model	Case	has_siblings	0.031286	0.998227	-0.361174	0.17713	0.031286	1	NA	NA	NA	NA	42	42

## Sheet: Table S8
	Supplementary Table S8. Significant genus–SCFA gene correlations across age-stratified co-correlation networks
	Genus	Age Group	Metric	function_id	rho	q_value
	Bifidobacterium	4-6 mo	Acetate	K13788	0.93551	5.14423e-07
	Escherichia	4-6 mo	Butyrate	K01035	0.923601	1.02277e-06
	Escherichia	4-6 mo	Butyrate	K01034	0.863084	8.46685e-05
	Clostridium	4-6 mo	Acetate	K00625	0.807107	0.00109946
	Escherichia	4-6 mo	Propionate	K01026	0.790587	0.00194347
	Escherichia	4-6 mo	Butyrate	K19709	0.755551	0.00536003
	Clostridium	4-6 mo	Acetate	K13788	-0.754636	0.00545626
	Bifidobacterium	4-6 mo	Butyrate	K20509	-0.727333	0.0112185
	Bifidobacterium	4-6 mo	Butyrate	K00929	-0.720158	0.0127334
	Blautia	4-6 mo	Butyrate	K23352	0.708464	0.0161359
	Clostridium	4-6 mo	Butyrate	K00634	0.707304	0.0162041
	Erysipelatoclostridium	4-6 mo	Acetate	K00172	0.693463	0.0225757
	Clostridium_P	4-6 mo	Butyrate	K01034	0.693163	0.0225757
	Bifidobacterium	4-6 mo	Acetate	K00625	-0.682976	0.0270421
	Veillonella	4-6 mo	Butyrate	K00634	0.678534	0.0295422
	Faecalimonas	4-6 mo	Butyrate	K01039	0.662028	0.0400382
	Clostridioides	4-6 mo	Butyrate	K23352	0.658732	0.042053
	Bifidobacterium	4-6 mo	Butyrate	K23351	-0.654926	0.0456167
	Haemophilus_D	4-6 mo	Butyrate	K00634	0.652711	0.0473391
	Bifidobacterium	6-12 mo	Acetate	K13788	0.95225	6.92447e-15
	Bifidobacterium	6-12 mo	Butyrate	K20509	-0.876156	3.60991e-09
	Blautia_A	6-12 mo	Acetate	K14138	0.853829	3.11171e-08
	Bifidobacterium	6-12 mo	Butyrate	K23351	-0.823538	3.83267e-07
	Bifidobacterium	6-12 mo	Butyrate	K00929	-0.782935	6.09734e-06
	Phocaeicola	6-12 mo	Propionate	K00925	-0.752512	3.19138e-05
	Phocaeicola	6-12 mo	Acetate	K00925	-0.752512	3.19138e-05
	Bacteroides	6-12 mo	Butyrate	K20509	0.727658	8.83842e-05
	Bifidobacterium	6-12 mo	Butyrate	K23352	-0.727677	8.83842e-05
	Phocaeicola	6-12 mo	Acetate	K13788	-0.725695	9.33993e-05
	Bifidobacterium	6-12 mo	Propionate	K00925	0.717855	0.000126747
	Bifidobacterium	6-12 mo	Acetate	K00925	0.717855	0.000126747
	Phocaeicola	6-12 mo	Butyrate	K20509	0.716922	0.000130043
	Blautia_A	6-12 mo	Butyrate	K23352	0.698975	0.000271657
	Bacteroides	6-12 mo	Propionate	K00925	-0.695821	0.000302205
	Bacteroides	6-12 mo	Acetate	K00925	-0.695821	0.000302205
	Parabacteroides	6-12 mo	Propionate	K00925	-0.682981	0.00047491
	Parabacteroides	6-12 mo	Acetate	K00925	-0.682981	0.00047491
	Parabacteroides	6-12 mo	Butyrate	K20509	0.680535	0.000499681
	Parabacteroides	6-12 mo	Acetate	K13788	-0.667606	0.00077448
	Phocaeicola	6-12 mo	Butyrate	K00929	0.642095	0.00165115
	Bifidobacterium	6-12 mo	Propionate	K01026	-0.637048	0.00192866
	Escherichia	6-12 mo	Butyrate	K01035	0.633958	0.0020759
	Bacteroides	6-12 mo	Acetate	K13788	-0.62692	0.0024797
	Ruminococcus_B	6-12 mo	Butyrate	K23352	0.619063	0.00306593
	Bifidobacterium	6-12 mo	Acetate	K00625	-0.615514	0.00333243
	Parabacteroides	6-12 mo	Butyrate	K23351	0.608387	0.00409307
	Phocaeicola	6-12 mo	Butyrate	K23351	0.600405	0.00490249
	Sellimonas	6-12 mo	Butyrate	K23352	0.592679	0.00597852
	Ruminococcus_B	6-12 mo	Acetate	K13788	-0.584545	0.00709113
	Bacteroides	6-12 mo	Butyrate	K23351	0.584333	0.00709113
	Bifidobacterium	6-12 mo	Butyrate	K01034	-0.570764	0.00992979
	Ruminococcus_B	6-12 mo	Butyrate	K23351	0.567622	0.0107198
	Klebsiella_A	6-12 mo	Butyrate	K01034	0.566546	0.0110155
	Ruminococcus_B	6-12 mo	Acetate	K00625	0.555807	0.0140781
	Blautia_A	6-12 mo	Acetate	K00625	0.552812	0.0148669
	Blautia_A	6-12 mo	Acetate	K13788	-0.552643	0.0148913
	Blautia	6-12 mo	Propionate	K00925	-0.550559	0.0156135
	Blautia	6-12 mo	Acetate	K00925	-0.550559	0.0156135
	Bacteroides	6-12 mo	Butyrate	K00929	0.54838	0.0163234
	Clostridium_AQ	6-12 mo	Acetate	K14138	0.547849	0.0163749
	Clostridium_AQ	6-12 mo	Butyrate	K23352	0.542852	0.0182526
	Flavonifractor	6-12 mo	Butyrate	K23352	0.541685	0.0186557
	Flavonifractor	6-12 mo	Butyrate	K20509	0.538226	0.0194062
	Flavonifractor	6-12 mo	Butyrate	K23351	0.534365	0.0209365
	Anaerostipes	6-12 mo	Butyrate	K23352	0.531771	0.0219494
	Blautia	6-12 mo	Acetate	K13788	-0.530449	0.0223273
	Mediterraneibacter	6-12 mo	Acetate	K14138	0.527285	0.023763
	Blautia	6-12 mo	Butyrate	K20509	0.519256	0.0278238
	Blautia_A	6-12 mo	Butyrate	K23351	0.51471	0.0306286
	Intestinibacter	6-12 mo	Butyrate	K23352	0.513652	0.0309243
	Bifidobacterium	6-12 mo	Acetate	K14138	-0.513833	0.0309243
	Parabacteroides	6-12 mo	Butyrate	K19709	0.511691	0.0316929
	Enterococcus	6-12 mo	Butyrate	K23352	-0.511771	0.0316929
	Klebsiella_A	6-12 mo	Butyrate	K01035	0.51012	0.0325191
	Ruminococcus_B	6-12 mo	Butyrate	K20509	0.506834	0.0339815
	Anaerostipes	6-12 mo	Acetate	K14138	0.506951	0.0339815
	Parabacteroides	6-12 mo	Butyrate	K00929	0.500257	0.0370884
	Escherichia	6-12 mo	Butyrate	K19709	0.499214	0.0376306
	Sellimonas	6-12 mo	Butyrate	K00929	0.498084	0.038082
	Enterocloster	6-12 mo	Propionate	K00925	-0.497355	0.0385728
	Enterocloster	6-12 mo	Acetate	K00925	-0.497355	0.0385728
	Blautia_A	6-12 mo	Butyrate	K20509	0.496798	0.0386882
	Anaerostipes	6-12 mo	Propionate	K00925	-0.491247	0.0413463
	Anaerostipes	6-12 mo	Acetate	K00925	-0.491247	0.0413463
	Blautia	6-12 mo	Butyrate	K23351	0.488671	0.043049
	Enterococcus	6-12 mo	Acetate	K14138	-0.488743	0.043049
	Parabacteroides	6-12 mo	Butyrate	K23352	0.486641	0.0444335
	Clostridium_Q	6-12 mo	Butyrate	K23352	0.484329	0.0460493
	Bifidobacterium	12-36 mo	Acetate	K13788	0.983603	2.60192e-27
	Bifidobacterium	12-36 mo	Propionate	K00925	0.77663	1.08603e-06
	Bifidobacterium	12-36 mo	Acetate	K00925	0.77663	1.08603e-06
	Bifidobacterium	12-36 mo	Butyrate	K20509	-0.613022	0.00253646
	Fusicatenibacter	12-36 mo	Acetate	K14138	0.595347	0.00411678
	Bacteroides	12-36 mo	Butyrate	K20509	0.575897	0.00737966
	Bacteroides	12-36 mo	Butyrate	K00929	0.567775	0.00853492
	Anaerostipes	12-36 mo	Butyrate	K01034	0.550508	0.0126166
	CAG-41	12-36 mo	Acetate	K14138	0.548568	0.0130342
	Blautia_A	12-36 mo	Acetate	K14138	0.544018	0.0146432
	Anaerostipes	12-36 mo	Acetate	K00170	0.532023	0.0174795
	Anaerostipes	12-36 mo	Acetate	K00171	0.523539	0.0204217
	CAG-81	12-36 mo	Acetate	K00170	0.504744	0.0284572
	CAG-81	12-36 mo	Acetate	K00171	0.49477	0.0340232
	TF01-11	12-36 mo	Butyrate	K20509	0.492683	0.0349263
	Fusicatenibacter	12-36 mo	Butyrate	K23351	0.492157	0.0352007
	Adlercreutzia	12-36 mo	Butyrate	K23351	0.490741	0.0360205
	Roseburia	12-36 mo	Acetate	K00169	0.476369	0.0460376

## Sheet: Table S9
	Table S9. Composite and functional metrics significantly different between controls, atopic dermatitis and food allergy across age groups
	Age	Condition	Metric	Cases (N)	Controls (N)	Cases (Median)	Controls (Median)	p-value	q-value
	6-12 mo	AD	2'-Fucosyllactose	11	14	2858.31	1567.85	0.0286741	0.266669
	6-12 mo	AD	Sialyllactose	11	14	1490.62	747.803	0.0286741	0.266669
	12-36 mo	AD	Pectin	5	25	704.518	320.28	0.00454718	0.211444
	12-36 mo	FA	Maturation Index	12	25	-0.321164	-0.157644	0.00309262	0.211444
	12-36 mo	FA	Hexa-LPS index	12	25	9.61384	9.42626	0.00816926	0.215083
	12-36 mo	FA	ARO Richness Index	12	25	0.250654	0.140351	0.00989511	0.215083
	12-36 mo	FA	Shannon diversity	12	25	4.19719	4.98922	0.0115636	0.215083
	12-36 mo	FA	ARO Abundance Index	12	25	0.0346307	0.0137439	0.0206197	0.266669
	12-36 mo	FA	Hydrogen sulfide index	12	25	10.2046	8.78606	0.0206197	0.266669
	12-36 mo	FA	Species richness	12	25	181	281	0.0285156	0.266669
